# Supplementary material for: Systematic Identification and Analysis of OSC Gene Family of Rosa rugosa Thunb
Source: Int J Mol Sci. 2022 Nov 11;23(22):13884. doi: 10.3390/ijms232213884 (PMC9698161; doi:10.3390/ijms232213884)
Supplement: Supplementary file 1 [file ijms-23-13884-s001.zip]

Archive with 1 entries (1 files):
- ijms-1948659-supplementary.xlsx
