# Supplementary material for: Systematic Identification and Analysis of OSC Gene Family of Rosa rugosa Thunb
Source: Int J Mol Sci. 2022 Nov 11;23(22):13884. doi: 10.3390/ijms232213884 (PMC9698161; doi:10.3390/ijms232213884)
Supplement: Supplementary file 1 [file ijms-23-13884-s001.zip › ijms-1948659-supplementary.xlsx]

## Sheet: Table S1
Table S1 Gene information of RrOSCs
Gene	Gene ID	Len(AA)	The number of introns	Location on the chromosome	pl	MW(KDa)	Protein sequence
RrOSC18	Rru07G037180	758	19	Chr07	6.33	82.729	MWKLKFGDEGANDPYLFSTNNFHGRQTWEFDPDAGTPQERAEVEKARLSFYNNRHQVQACSDLLCRMQLLGEKKFKQTIPQVKVADDEDCTYEKATAAFRRATTFYSALQSPHGHWPAENAGPMFYIPPFVISLYITGHLSKVFSAEHYKEMLRYICCHQNEDGGWGLHIQAPSMMFCTSLNYICMRLLGEGPDGGLYNACARARKWILDHGGITHSSSWGKTFMAILGVYEWEGCNPVPPEFWIFPSLFPLHPAKMNCYCRLTYLPLSYLFGKRFVGPITPLILQLREEMYNEPYNEIQWGKVRHLCAKEDNYYPHGKLQCLMWDTLHTVYEPLLSCWPFKKLREKAMQETIEHIYYEDENSRYITVGVGVKPLMMLACWVEDPNGESFKKHLARVTD…
RrOSC5	Rru02G051910	764	19	Chr02	6.13	87.059	MWKLRFGNEGANNDPYSPYLFSTNNFYGRQTWEFDPTTGTPEERAEVEEVRLSFYNNRHQVPACSDLLCRMQLLGEKKFKQKIPQVKVEDGEDCTYEKATAAFKRAATFYSALQSPHGHWPAASVGPMFYIPSLVIPLYITGHLSKVFSAEHYKEMLRYIYCHQNEDGGWGLHIEGPSMMYCTLLNYICMRLLGEGPDGGLNNACARARKWILDHGGATHSSSWGKTFMAILGVYEWEGCNPFPPEFWLFSSLFPLNPANMFCHGRLTFLPMSYLFGKRFVGPITPLILQLREEMYNEPYNEIQWGKVRHLCAKEDNYYPHGKLQCLLWDTLSTVYEPLLSCWPFNKLREKALQETIENIHYEDENSRYITIGCVEKPIMMLACWIEDPNGESFKKHLA…
RrOSC2	Rru02G051880	762	19	Chr02	6.38	87.294	MWKLRFGDEGANNDPYLFSTNNFHGRQTWEFDPAAGTPEERAEVEEVRLSFYNNRHRVQACSDLLCRMQLLGEKKFKQKIPQVKVEDGEDCTYEKATAAFRRAATFYSALQSPHGHWPAENAGPMFYIPPLVISLYITGHLSKVFSAEHFKEMLRYIYCHQNEDGGWGLHIEGPSMMFCTLLNYICMRLLGEGPDGGLNNACARARKWILDHGGATHSSSWGKTYMAILGVYEWEGCHPIPPEFWIFPSLFPLHPAKMYCYCRLTYLPTSYLFGKRFVGPITPLILQLREEMYNEPYNEIQWGKVRHLCAKEDNYYPHGKFQCLMWDTLNTVYEPLLSCWPFNKLREKALQETIEHIHYEDENSRYITIGCGEKPLMMLACWIEDPNGEPFKKHLARVI…
RrOSC10	Rru02G052020	759	13	Chr02	6.33	89.24	MWRIKFGEGANDPLLFSTNNFHGRQTWEFDPDAGTPEERAEVEAARENFYQNRYKVAPSSDLLWRFQMLRERNFKQEIPPVRIGEGEEITFDQATAAYKRAASFWNALQSPHGHWPAENAGPNFYFPPLVMSVYIPGHLNVVFSAEHKKEILRYTYNHQNEDGGWGLHIAGPSMMFTTCLNYCMMRILGEGPEGGRDNACARARKWILDRGGAQYSASWGKTWMAILGVYDWEGSNPMPPEFWTYPTLLPFHPSKMFCYCRLTYLPMSYFYATRFVGPITPLVEQLRQEIYNEPYDQIKWCQVRHHCATEDNYYPHGRVQRFMWDSLYNVCEPLLKIWPFKKIRDNAVQFTIDQIHYEDENSRYITIGCVEKPLMMLACWAEDPSGEAFKKHLPRVTDY…
RrOSC3	Rru02G051890	747	13	Chr02	6.81	85.712	MWKLKVAEGGEDSSGYIYSTNNFVGRQTWEFDPEAGTAEERAEVEAARLHFYNNRYQVKPSGDLLWRMQFLREKKFIQTIPPVKVEDGEVITYEKTTDALRRSVHFFSALQASDGHWPAENAGPLFFLPPLVICMYITGHLNSVFPEEHRKEILRYLYYHQNEDGGWGLHIEGHSTMFSTALSYICMRILGEGPDDGGQDNACPRARRWILDHGGVTHMPSWGKTWLSILGLFDWSGSNPMPPEFWILPSFLPMHPAKMWCYCRMVYMPMSYLYGKRFVGPITPLVLQLREELFIQPYNEINWKKVRHLCAKEDIYYPHPLIQDLLWDSLYISTEPLLTRWPFNKLIREKALQVTMKHIHYEDENSRYITIGCVEKVLCMLACWAEDPNGDYFKKHLAR…
RrOSC1	Rru02G047650	540	14	Chr02	6.32	62.283	MAILGVYDWEGSNPIPPEFWTYPTLLPFHPSKMFCYCRLTYLPMSYFYAKKFVGPITPLVEQLRQEIYCEPYSEIKWSKVRHHCAKEDNYYPHGRVQRFMWNTLYHVCEPLLAWWPFKKIRDNAIQFTIDQIHYEDENSRYITIGCVEKPLMMLACWAEDPSGEAFKKHLPRLDDYIWLGEDGIKIQSFGSQTWDCSLAVQALLAGNLHNEFGPVLKKAHDFLKISQVRINPCGDYLAHFRHISKGCWTLSDRDHGWQVSDCTAEALRCCCLFAMMSPEVVGEPMEAECMYDAVNVIMSLQSPNGGVSPWEPTGAPKWLEWLNPVEFLEDVVIEYDYIECTSSSIQALFLFRKLYPSHRRKEIKNFITRAADYIESIQYADGSWYGNWGICFLYGTWFA…
RrOSC6	Rru02G051930	763	14	Chr02	6.5	87.986	MWRIEYGKGANDPHLFSTNNLHGRQTWKFDPNAGTPEERAEVEAARENYYQNRFKIQPSSDLLWRFQMLRERNFKQEIPPVRIGEGDDITFDQATSAYRRAATFWNALQSPHGHWPAEIAGINFFCPPLVMSLYSMGHLNVVFSAEHKKEILRYSYNHQNEDGGWGLHIAGPSMMFTTCLNYCMMRILGEGTEGGRDNACARARKWILDRGGAQYSASWGKTWMAILGVYDWEGSNPIPPEFWTYPTLLPFHPSKMLCYCRLTYLPMSYFYAKKFVGPITPLVEQLRQEIYCEPYSEIKWSKVRHHCAKEDNYYPHGRVQRFMWDTLYHVCEPILAWWPFKKIRDNAVQFTIDQIHYEDENSRYITIGCIEKPLMMLACWVEDPSGEAFKKHLPRLDDY…
RrOSC17	Rru04G029640	744	19	Chr04	6.65	85.193	MWKLKVAEGGEDSSAYIYSTNNFVGRQTWEFDPDAGTAEERAEVEAARLHFYNNRHQVKPSGDLLWRMQFLREKKFKQTIPPVKVEDGEVITHEKTTDALRRSVHFFSALQASDGHWPAENAGPLFLLPPLVIVMHITGHLNSVFSKEHCKEILRYIYYHQNEDGGWGLHVEGHSTMFSTALSYICMRILGEGPDDGGQDNACPRARKWILDHGGVTHIPSWGKTWLSILGLFHWSGSNPMPPEFWIIPSFLPMHPAKMWCYSRMIYMPMSYLFGKRFVGPITPLILQLREELFIQPYNEINWKEVRHLCAKEDIYYPHPWIQDLLWDSLYISTEPLLTRWPFNKLIREKALQVTMRHIHYEDENSRYITLGCVEKVLCMLACWAEDPNGDYFKKHLAR…
RrOSC11	Rru02G053360	764	17	Chr02	6.56	87.735	MWKLKVAEGGEDSSAYIYSTNNFVGRQTWKFDPDVGTAEERAEVEAARLHFYNNRHQVKPSGDLLWRMQFLREKQFKQTIPPVKIEDGEVITYEKTTDALRRSVHFFSALQASDGHWPAENSGPLFFLPPLVIVMHITGHLNSVFSEEHRKEILRYIYYHQNEDGGWGLHVEGHSTMFSTALSYICMRILGEGPDDGGQDNACRRARKWILDHGGVTHIPSWGKTWLSILGLFNWSGSNPMPPEFWIIPSFLPMHPAKMWCYCRMTYMPMSYLYGKRYVGPITPLILQLRDELFIQPYNEINWKEVRHLCAKEDIYYPHPWIQDLLWDSLYISTEPLLTRWPFNKLIREKALQVTMEHIHYEDENSRYITMGCVEKVLCMLACWVEDPNGDYFKKHLAR…
RrOSC8	Rru02G052000	734	20	Chr02	6.62	84.441	MWKLKVAEGGDSSAYIYSTNNFVGRQTWEFDPDAGTPEERAEVEEARLHFYNNRYQVKPSGDLLWRMQFLREKKFKQTIPPVKIEDGEVITHEKTTDALRRSVHFFSALQASDGHWPAENAGPLFFLPPLVICTYITGHLNSVFPEEHRKEILRYIYYHQNEDGGWGLHVEGHSTMFSTALSYICMRILGEGPDDGGQDNACPRARKWILDHGSVTHIPSWGKTWLSILGLFDWSGSNPMPPEFWILPSFLPMHPAKMWCYCRMVYMPMSYLYGKRFVGPITPLILQLREELFIQPYNEINWKKVRHLCAKEDIYYPHPWIQDLLWDSLYISTEPILTRWPFNKLIREKALQVTMKHIHYEDENSRYITIGCVEKVLCMLACWVEDPNGDYFKKHLARV…
RrOSC7	Rru02G051980	746	19	Chr02	6.81	85.712	MWKLKVAEGGEDSSGYIYSTNNFVGRQTWEFDPEAGTAEERAEVEAARLHFYNNRYQVKPSGDLLWRMQFLREKKFIQTIPPVKVEDGEVITYEKTTDALRRSVHFFSALQASDGHWPAENAGPLFFLPPLVICMYITGHLNSVFPEEHRKEILRYLYYHQNEDGGWGLHIEGHSTMFSTALSYICMRILGEGPDDGGQDNACPRARRWILDHGGVTHMPSWGKTWLSILGLFDWSGSNPMPPEFWILPSFLPMHPAKMWCYCRMVYMPMSYLYGKRFVGPITPLVLQLREELFIQPYNEINWKKVRHLCAKEDIYYPHPLIQDLLWDSLYISTEPLLTRWPFNKLIREKALQVTMKHIHYEDENSRYITIGCVEKVLCMLACWAEDPNGDYFKKHLAR…
RrOSC12	Rru04G000280	757	17	Chr04	7.24	91.579	MWKLKIAEGGPWLRTLNNHVGRQHWEFDPDAGTPEERAEVERVREEFTRNRFRIKQSADLLMRMQLTKENPSGPIPAAIKVKGIEDITEKTVTATIRRSLSFYSSLQAHDGHWPAESAGPLFFIQPLVIALYVTGALCAVLGPEHQKEIIRYIYNHQNEDGGWGLHIEGHSTMFGSALSYIALRLLGEGPDDGEGMAVARARKWILDHGGAVGIPSWGKFWLTVLGVYEWSGCNPLPPEFWLLPNMSPIHPGKMLCYCRLVYMPMSYLYGKRFVGQITGLVRSLRRELYTEPYFDINWTKARNTVAKEDLYYPHPLVQDMLWGFLHHVAEPILARWPFSILRKKALEVAIEHVHYEDENSRYLCIGSVEKVLCLIACWVEDPNSEAYKLHLARIPDYFW…
RrOSC9	Rru02G052010	764	19	Chr02	6.3	86.801	MWKLKIGADTVIRDGGDHQWLRSVNNHLGRQVWEYHPELGTPEELQQIEDARKGFWDNRFETKHSSDLLMRIQFAKENPCVTNLPQLKVRDAEEVTEEVVATTLRRAINFYSTIQAHDGHWPGDYGGPMFLLPGLVITLSITGALNAVLSIEHQREMCRYLYNHQNKDGGWGLHIEGPSTMFGTALNYVSLRLLGEGADDGQGAMEIARKWILDHGGATAITSWGKMWLSVLGAYEWSGNNPLPPEVWLCPYSLPVHPGRMWCHCRMVYLPMSYLYGKRFVGPITPTIQSLRKELYTVPYHEVDWNEARNLCAKEDLYYPHPMVQDILWASLHYVLEPVFMRWPAKRLREKALDTVMQHIHYEDENTRYICIGPVNKVLNMLCCWAEDPNSEAFKLHLP…
RrOSC13	Rru04G009970	757	20	Chr04	6.71	86.343	MWRLKIGEGGNPWLRTLNNHVGRHVWEFDPKLGTPAELEEVEKAREHYHNHRFVHKHSSDRLMRIQFSKENPVHDVLPQTKVKDTEDLTDETVTKILRRAINFHSTLQAHDGHWPGDYGGPMFLLPGLVITLSITGALNAVLSDEHRKEICRYLYNHQNEDGGWGLHIEGPSTMFGSVLTYVTLRLLGEGAKDGKGAMETGRKWILDHGSATAITSWGKMWLSVLGAFEWSGNNPLPPEIWLLPYMLPIHPGRMWCHCRMVYLPMSYLYGKRFVGPITPTVLSLRKELFNVPYHEIDWNQARNECAKEDLYYPHPLVQDILWTSLHKAVEPVLMRWPGKKLREKALQTAIEHIHYEDENTRYLCIGPVNKVLNMLCCWVEDPNSEAFKLHIPRIYDYLW…
RrOSC15	Rru04G010010	757	18	Chr04	7.76	86.339	MWRLKVSEGGRDGNPWLTSVNNHIGRQFWEFDPNLGTSEERAQVEKVRLEFRNNHFRTKHSSDLLMRLQFAKEKESDRMKLPVQVKIKSEEEINEEVVTATLRRGLRFYSTLQAEDGFWPGDYGGPLFLLPGLVIGLSVTGALDAILPHEHSKEIRRYLYNHQNKDGGWGLHIEGPSTMFCTALSYVSLRLLGEEMDGGDGSMEKARKWILHRGGVTNIPSWGKMWLSVLGVYEWDGNNPLPPELWLLPYFLPVHPGRMWCHCRMVYLPMSYLYGKRFVGPINGLVLSLRRELYTFPYHLTDWDEARNLCAKEDLYYPHPILQDVLWGCLHKVGEPLLMRWPLSKLRKKALTTVMDHIHYEDENTQYICIGPVNKVLNMICCWVEDPNSEAYKCHVSRI…
RrOSC14	Rru04G010000	770	19	Chr04	6.88	87.838	MWRLKVSEGGRDGNPWLTSVNNHIGRQFWEFDPNLGTPEERAQVEKTRLEFRNNRFHSEHSSDLLMRLQFAKEKENDRMELPAQVKIKSEEEINEEVVATTLKRGLRFYSTLQAEDGFWPGDYGGPLFLLPGLVIGLSVTGALDAILPHEHSKEIRRYLYNHQNKDGGWGLHIEGPSTMFSTALSYVSLRLLGEEMDGGDGAMEKARKWILHRGGVTNIPSWGKMWLSVLGVYEWDGNNPLPPELWLLPYFLPVHPGRMWCHCRMVYLPMSYLYGKRFVGPINGLILSLRTELYTFPYHLIDWDQARNLCAKEDLYYPHPILQDVLWGCLHKVGEPLLMRWPLSKLRQKALTTVMDHIHYEDENTQYICIGPVNKVLNMICCWVEDQNSEAYKCHLSRI…
RrOSC16	Rru04G010120	759	20	Chr04	6.81	86.704	MWRLKVSEGGRDGNPWLTSVNNHIGRQFWEFDPNLGTPEERTQVEKARLDFHNNRFRSKHSSDLLMRLQFAKEKESDRMELPAQVKIKSEEEINEEVVTTTLRRGLRFYSTLQVEDGFWPGDYGGPLFLLPGLVIGLSVTGDLDAILPHEHSKEIRRYLYNHQNKDGGWGLHIEGPSTMFCTALSYVSLRLLGEDMDGGDGAMEKARKWILHRGGVTTIPSWGKMWLSVLGVYEWDGNNPLPPELWLLPYFLPVHPGRMWCLCRMVYLPMSYLYGKRFVGPINDLILSLRRELYTFPYHLIDWDQARNLCAKEDLYYPHPILQDVLWGCLHKVGEPLLMRWPLSNLRQKALTTAMDHIHYEDENTQYICIGAVNKVLNMICCWVEDQNSEAYKCHLSRI…
RrOSC4	Rru02G051900	142	2	Chr02	7.87	16.123	MLRERNFKQEIPPVRIGEGDDITFDQATAAYRRNATFWNALQSPHGHWPAENAGVNFFCPPLVMSLYSMGYLNVVFSAEHKNEIYMMFTTCLNYCMMRILGEGTEGGRDNACARARKWILDGGGANYSASWGKTWMVVLENX

## Sheet: Table S2
Table S2 Gene information of other OSCs from different species
Gene ID	Species	GenBank ID	Group
LSS1	Arabidopsis thaliana	At3g45130	Ⅱ
LAS	Lotus japonicus	AB244671	Ⅱ
PNZ1	Panax ginseng	AB009031	Ⅱ
CAS1	Abies magnifica	AF216755	Ⅳ
ACX	Adiantum capillus-veneris	AB368375	Ⅳ
CAS1	Arabidopsis thaliana	At2g07050	Ⅳ
CS1	Avena strigosa	AJ311790	Ⅳ
BPX1	Betula platyphylla	AB055509	Ⅳ
BPX2	Betula platyphylla	AB055510	Ⅳ
CsOSC1	Costus speciosus	AB058507	Ⅳ
CPX	Cucurbita pepo	AB116237	Ⅳ
CAS1	Dioscorea zingiberensis	AM697885	Ⅳ
CAS1	Glycyrrhiza glabra	AB025968	Ⅳ
KdCAS	Kalanchoe daigremontiana	HM623872	Ⅳ
CAS	Kandelia candel	AB292609	Ⅳ
OSC5	Lotus japonicus	AB181246	Ⅳ
CAS1	Luffa cylindrica	AB033334	Ⅳ
OSC2	Oryza sativa	AK121211	Ⅳ
PNX	Panax ginseng	AB009029	Ⅳ
CASPEA	Pisum sativum	D89619	Ⅳ
CAS	Polypodiodes niponica	AB530328	Ⅳ
CAS	Rhizophora stylosa	AB292608	Ⅳ
RcCAS	Ricinus communis	DQ268870	Ⅳ
LUP4	Arabidopsis thaliana	At1g78950	Ⅰ
bAS	Artemisia annua	EU330197	Ⅲ
OXA1	Aster sedifolius	AY836006	Ⅲ
bAS1	Avena strigosa	AJ311789	Ⅴ
BPY	Betula platyphylla	AB055512	Ⅰ
bAS	Bruguiera gymnorrhiza	AB289585	Ⅰ
AS	Euphorbia tirucalli	AB206469	Ⅰ
bAS1	Glycyrrhiza glabra	AB037203	Ⅲ
AMY1	Lotus japonicus	AB181244	Ⅲ
AMYI	Medicago truncatula	AJ430607	Ⅲ
bAS1	Nigella sativa	FJ013228	Ⅰ
PNY1	Panax ginseng	AB009030	Ⅲ
PNY2	Panax ginseng	AB014057	Ⅲ
PSY	Pisum sativum	AB034802	Ⅲ
bAS	Polygala tenuifolia	EF107623	Ⅲ
TTS1	Solanum lycopersicum	HQ266579	Ⅲ
BS	Vaccaria hispanica	DQ915167	Ⅲ
BPW	Betula platyphylla	AB055511	Ⅵ
LUS	Bruguiera gymnorrhiza	AB289586	Ⅰ
LUS1	Glycyrrhiza glabra	AB116228	Ⅵ
KdLUS	Kalanchoe daigremontiana	HM623871	Ⅰ
OSC3	Lotus japonicus	AB181245	Ⅵ
OEW	Olea europaea	AB025343	Ⅵ
RcLUS	Ricinus communis	DQ268869	Ⅰ
TRW	Taraxacum officinale	AB025345	Ⅵ
MRN1	Arabidopsis thaliana	At5g42600	Ⅰ
THAS1	Arabidopsis thaliana	At5g48010	Ⅰ
SHS1	Aster tataricus	AB609123	Ⅲ
KdGLS	Kalanchoe daigremontiana	HM623869	Ⅰ
KdFRS	Kalanchoe daigremontiana	HM623870	Ⅰ
KdTAS	Kalanchoe daigremontiana	HM623868	Ⅰ
IMS1	Luffa cylindrica	AB058643	Ⅰ
PNA	Panax ginseng	AB265170	Ⅰ
BOS	Stevia rebaudiana	AB455264	Ⅰ
BARS1	Arabidopsis thaliana	At4g15370	Ⅰ
CAMS1	Arabidopsis thaliana	At1g78955	Ⅰ
LUP1	Arabidopsis thaliana	At1g78970	Ⅰ
LUP2	Arabidopsis thaliana	At1g78960	Ⅰ
LUP5	Arabidopsis thaliana	At1g66960	Ⅰ
PEN1	Arabidopsis thaliana	At4g15340	Ⅰ
PEN3	Arabidopsis thaliana	At5g36150	Ⅰ
PEN6	Arabidopsis thaliana	At1g78500	Ⅰ
CsOSC2	Costus speciosus	AB058508	Ⅳ
MS	Kandelia candel	AB257507	Ⅰ
AMY2	Lotus japonicus	AF478455	Ⅲ
OSC8	Oryza sativa	AK070534	Ⅴ
OSCPSM	Pisum sativum	AB034803	Ⅲ
RsM1	Rhizophora stylosa	AB263203	Ⅰ
RsM2	Rhizophora stylosa	AB263204	Ⅰ
TTS2	Solanum lycopersicum	HQ266580	Ⅲ
MdOSC1	Malus pumila Mill.	FJ032006	Ⅰ
MdOSC3	Malus pumila Mill.	FJ032008	Ⅰ
MdOSC4	Malus pumila Mill.	KT383435	Ⅰ
MdOSC5	Malus pumila Mill.	KT383436	Ⅰ
EjAS	Eriobotrya japonica	JX173279	Ⅰ

## Sheet: Table S3
Table S3 Type of gene duplication of Rosa rugosa by MCScanX
Gene ID	Code	Gene name		Code	Type of duplication
Rru02G047650	1	RrOSC1		0	Singleton
Rru02G053360	1	RrOSC11		1	Dispersed
Rru04G000280	1	RrOSC12		2	Proximal
Rru04G010120	1	RrOSC16		3	Tandem
Rru04G029640	1	RrOSC17		4	WGD or segmental
Rru07G037180	1	RrOSC18
Rru02G052020	2	RrOSC10
Rru04G009970	2	RrOSC13
Rru02G051980	2	RrOSC7
Rru02G051930	2	RrOSC6
Rru04G010000	3	RrOSC14
Rru04G010010	3	RrOSC15
Rru02G051880	3	RrOSC2
Rru02G051910	3	RrOSC5
Rru02G052000	3	RrOSC8
Rru02G052010	3	RrOSC9
Rru02G051890	3	RrOSC3
Rru01G000010	1
Rru01G000020	1
Rru01G000030	1
Rru01G000040	1
Rru01G000050	1
Rru01G000060	1
Rru01G000070	1
Rru01G000080	1
Rru01G000090	1
Rru01G000100	1
Rru01G000110	1
Rru01G000120	1
Rru01G000130	1
Rru01G000140	1
Rru01G000150	1
Rru01G000160	0
Rru01G000170	1
Rru01G000180	1
Rru01G000190	1
Rru01G000200	0
Rru01G000210	1
Rru01G000220	1
Rru01G000230	1
Rru01G000240	1
Rru01G000250	1
Rru01G000260	1
Rru01G000270	1
Rru01G000280	0
Rru01G000290	1
Rru01G000300	1
Rru01G000310	1
Rru01G000320	1
Rru01G000330	0
Rru01G000340	0
Rru01G000350	1
Rru01G000360	1
Rru01G000370	0
Rru01G000380	1
Rru01G000390	0
Rru01G000400	1
Rru01G000410	1
Rru01G000420	1
Rru01G000430	0
Rru01G000440	0
Rru01G000450	1
Rru01G000460	1
Rru01G000470	4
Rru01G000480	1
Rru01G000490	4
Rru01G000500	1
Rru01G000510	1
Rru01G000520	1
Rru01G000530	3
Rru01G000540	3
Rru01G000550	1
Rru01G000560	4
Rru01G000570	2
Rru01G000580	1
Rru01G000590	4
Rru01G000600	1
Rru01G000610	0
Rru01G000620	1
Rru01G000630	1
Rru01G000640	4
Rru01G000650	1
Rru01G000660	2
Rru01G000670	1
Rru01G000680	1
Rru01G000690	4
Rru01G000700	3
Rru01G000710	1
Rru01G000720	2
Rru01G000730	0
Rru01G000740	1
Rru01G000750	1
Rru01G000760	1
Rru01G000770	3
Rru01G000780	3
Rru01G000790	3
Rru01G000800	0
Rru01G000810	1
Rru01G000820	1
Rru01G000830	1
Rru01G000840	4
Rru01G000850	1
Rru01G000860	2
Rru01G000870	2
Rru01G000880	1
Rru01G000890	2
Rru01G000900	2
Rru01G000910	0
Rru01G000920	1
Rru01G000930	1
Rru01G000940	1
Rru01G000950	0
Rru01G000960	0
Rru01G000970	2
Rru01G000980	1
Rru01G000990	1
Rru01G001000	1
Rru01G001010	1
Rru01G001020	2
Rru01G001030	1
Rru01G001040	1
Rru01G001050	1
Rru01G001060	0
Rru01G001070	1
Rru01G001080	0
Rru01G001090	1
Rru01G001100	1
Rru01G001110	3
Rru01G001120	3
Rru01G001130	1
Rru01G001140	2
Rru01G001150	2
Rru01G001160	2
Rru01G001170	0
Rru01G001180	0
Rru01G001190	1
Rru01G001200	1
Rru01G001210	0
Rru01G001220	0
Rru01G001230	2
Rru01G001240	2
Rru01G001250	2
Rru01G001260	1
Rru01G001270	2
Rru01G001280	2
Rru01G001290	2
Rru01G001300	1
Rru01G001310	0
Rru01G001320	0
Rru01G001330	2
Rru01G001340	2
Rru01G001350	1
Rru01G001360	0
Rru01G001370	1
Rru01G001380	1
Rru01G001390	1
Rru01G001400	1
Rru01G001410	0
Rru01G001420	1
Rru01G001430	0
Rru01G001440	0
Rru01G001450	1
Rru01G001460	0
Rru01G001470	1
Rru01G001480	1
Rru01G001490	3
Rru01G001500	3
Rru01G001510	1
Rru01G001520	0
Rru01G001530	1
Rru01G001540	1
Rru01G001550	1
Rru01G001560	1
Rru01G001570	0
Rru01G001580	1
Rru01G001590	1
Rru01G001600	1
Rru01G001610	1
Rru01G001620	1
Rru01G001630	1
Rru01G001640	1
Rru01G001650	1
Rru01G001660	0
Rru01G001670	2
Rru01G001680	3
Rru01G001690	3
Rru01G001700	1
Rru01G001710	1
Rru01G001720	1
Rru01G001730	1
Rru01G001740	0
Rru01G001750	2
Rru01G001760	2
Rru01G001770	1
Rru01G001780	0
Rru01G001790	1
Rru01G001800	1
Rru01G001810	1
Rru01G001820	1
Rru01G001830	0
Rru01G001840	1
Rru01G001850	0
Rru01G001860	1
Rru01G001870	1
Rru01G001880	1
Rru01G001890	1
Rru01G001900	1
Rru01G001910	1
Rru01G001920	1
Rru01G001930	0
Rru01G001940	1
Rru01G001950	1
Rru01G001960	1
Rru01G001970	2
Rru01G001980	1
Rru01G001990	2
Rru01G002000	1
Rru01G002010	1
Rru01G002020	3
Rru01G002030	3
Rru01G002040	2
Rru01G002050	0
Rru01G002060	2
Rru01G002070	0
Rru01G002080	1
Rru01G002090	0
Rru01G002100	1
Rru01G002110	1
Rru01G002120	0
Rru01G002130	1
Rru01G002140	1
Rru01G002150	1
Rru01G002160	1
Rru01G002170	1
Rru01G002180	1
Rru01G002190	0
Rru01G002200	1
Rru01G002210	1
Rru01G002220	0
Rru01G002230	0
Rru01G002240	1
Rru01G002250	1
Rru01G002260	1
Rru01G002270	1
Rru01G002280	1
Rru01G002290	1
Rru01G002300	1
Rru01G002310	1
Rru01G002320	1
Rru01G002330	1
Rru01G002340	1
Rru01G002350	1
Rru01G002360	1
Rru01G002370	1
Rru01G002380	1
Rru01G002390	1
Rru01G002400	0
Rru01G002410	1
Rru01G002420	3
Rru01G002430	3
Rru01G002440	1
Rru01G002450	1
Rru01G002460	0
Rru01G002470	1
Rru01G002480	1
Rru01G002490	1
Rru01G002500	1
Rru01G002510	1
Rru01G002520	1
Rru01G002530	1
Rru01G002540	1
Rru01G002550	1
Rru01G002560	1
Rru01G002570	1
Rru01G002580	2
Rru01G002590	2
Rru01G002600	2
Rru01G002610	1
Rru01G002620	1
Rru01G002630	2
Rru01G002640	3
Rru01G002650	3
Rru01G002660	3
Rru01G002670	2
Rru01G002680	1
Rru01G002690	1
Rru01G002700	2
Rru01G002710	3
Rru01G002720	3
Rru01G002730	1
Rru01G002740	1
Rru01G002750	3
Rru01G002760	3
Rru01G002770	1
Rru01G002780	0
Rru01G002790	1
Rru01G002800	3
Rru01G002810	3
Rru01G002820	2
Rru01G002830	2
Rru01G002840	2
Rru01G002850	2
Rru01G002860	2
Rru01G002870	2
Rru01G002880	1
Rru01G002890	1
Rru01G002900	2
Rru01G002910	1
Rru01G002920	2
Rru01G002930	2
Rru01G002940	2
Rru01G002950	1
Rru01G002960	2
Rru01G002970	1
Rru01G002980	2
Rru01G002990	2
Rru01G003000	2
Rru01G003010	2
Rru01G003020	1
Rru01G003030	2
Rru01G003040	1
Rru01G003050	2
Rru01G003060	1
Rru01G003070	1
Rru01G003080	1
Rru01G003090	1
Rru01G003100	1
Rru01G003110	1
Rru01G003120	1
Rru01G003130	1
Rru01G003140	1
Rru01G003150	1
Rru01G003160	0
Rru01G003170	1
Rru01G003180	1
Rru01G003190	1
Rru01G003200	1
Rru01G003210	1
Rru01G003220	1
Rru01G003230	1
Rru01G003240	2
Rru01G003250	1
Rru01G003260	2
Rru01G003270	0
Rru01G003280	1
Rru01G003290	1
Rru01G003300	1
Rru01G003310	2
Rru01G003320	2
Rru01G003330	2
Rru01G003340	1
Rru01G003350	1
Rru01G003360	2
Rru01G003370	1
Rru01G003380	1
Rru01G003390	1
Rru01G003400	3
Rru01G003410	3
Rru01G003420	1
Rru01G003430	2
Rru01G003440	1
Rru01G003450	0
Rru01G003460	1
Rru01G003470	1
Rru01G003480	1
Rru01G003490	3
Rru01G003500	3
Rru01G003510	0
Rru01G003520	1
Rru01G003530	0
Rru01G003540	1
Rru01G003550	1
Rru01G003560	1
Rru01G003570	1
Rru01G003580	1
Rru01G003590	1
Rru01G003600	1
Rru01G003610	1
Rru01G003620	0
Rru01G003630	1
Rru01G003640	1
Rru01G003650	0
Rru01G003660	0
Rru01G003670	1
Rru01G003680	1
Rru01G003690	1
Rru01G003700	0
Rru01G003710	0
Rru01G003720	1
Rru01G003730	0
Rru01G003740	1
Rru01G003750	1
Rru01G003760	1
Rru01G003770	1
Rru01G003780	1
Rru01G003790	1
Rru01G003800	0
Rru01G003810	1
Rru01G003820	1
Rru01G003830	1
Rru01G003840	1
Rru01G003850	1
Rru01G003860	1
Rru01G003870	1
Rru01G003880	1
Rru01G003890	1
Rru01G003900	1
Rru01G003910	1
Rru01G003920	1
Rru01G003930	1
Rru01G003940	1
Rru01G003950	1
Rru01G003960	1
Rru01G003970	1
Rru01G003980	1
Rru01G003990	1
Rru01G004000	1
Rru01G004010	0
Rru01G004020	1
Rru01G004030	0
Rru01G004040	0
Rru01G004050	0
Rru01G004060	2
Rru01G004070	0
Rru01G004080	2
Rru01G004090	2
Rru01G004100	1
Rru01G004110	1
Rru01G004120	1
Rru01G004130	1
Rru01G004140	0
Rru01G004150	1
Rru01G004160	0
Rru01G004170	2
Rru01G004180	1
Rru01G004190	1
Rru01G004200	1
Rru01G004210	0
Rru01G004220	1
Rru01G004230	1
Rru01G004240	1
Rru01G004250	1
Rru01G004260	1
Rru01G004270	1
Rru01G004280	1
Rru01G004290	1
Rru01G004300	1
Rru01G004310	1
Rru01G004320	1
Rru01G004330	1
Rru01G004340	1
Rru01G004350	1
Rru01G004360	1
Rru01G004370	1
Rru01G004380	1
Rru01G004390	3
Rru01G004400	3
Rru01G004410	1
Rru01G004420	1
Rru01G004430	1
Rru01G004440	0
Rru01G004450	1
Rru01G004460	2
Rru01G004470	1
Rru01G004480	1
Rru01G004490	1
Rru01G004500	2
Rru01G004510	4
Rru01G004520	4
Rru01G004530	1
Rru01G004540	1
Rru01G004550	4
Rru01G004560	3
Rru01G004570	4
Rru01G004580	4
Rru01G004590	4
Rru01G004600	4
Rru01G004610	1
Rru01G004620	0
Rru01G004630	1
Rru01G004640	1
Rru01G004650	1
Rru01G004660	1
Rru01G004670	0
Rru01G004680	0
Rru01G004690	1
Rru01G004700	3
Rru01G004710	3
Rru01G004720	1
Rru01G004730	1
Rru01G004740	2
Rru01G004750	1
Rru01G004760	1
Rru01G004770	1
Rru01G004780	1
Rru01G004790	2
Rru01G004800	0
Rru01G004810	1
Rru01G004820	1
Rru01G004830	1
Rru01G004840	1
Rru01G004850	1
Rru01G004860	1
Rru01G004870	1
Rru01G004880	1
Rru01G004890	1
Rru01G004900	1
Rru01G004910	3
Rru01G004920	3
Rru01G004930	1
Rru01G004940	1
Rru01G004950	1
Rru01G004960	1
Rru01G004970	1
Rru01G004980	1
Rru01G004990	2
Rru01G005000	1
Rru01G005010	2
Rru01G005020	1
Rru01G005030	0
Rru01G005040	1
Rru01G005050	1
Rru01G005060	2
Rru01G005070	1
Rru01G005080	2
Rru01G005090	2
Rru01G005100	1
Rru01G005110	2
Rru01G005120	3
Rru01G005130	3
Rru01G005140	0
Rru01G005150	1
Rru01G005160	1
Rru01G005170	1
Rru01G005180	1
Rru01G005190	2
Rru01G005200	0
Rru01G005210	0
Rru01G005220	1
Rru01G005230	1
Rru01G005240	1
Rru01G005250	2
Rru01G005260	3
Rru01G005270	3
Rru01G005280	1
Rru01G005290	1
Rru01G005300	1
Rru01G005310	1
Rru01G005320	1
Rru01G005330	1
Rru01G005340	1
Rru01G005350	1
Rru01G005360	1
Rru01G005370	1
Rru01G005380	1
Rru01G005390	0
Rru01G005400	1
Rru01G005410	2
Rru01G005420	1
Rru01G005430	3
Rru01G005440	3
Rru01G005450	3
Rru01G005460	3
Rru01G005470	1
Rru01G005480	1
Rru01G005490	3
Rru01G005500	3
Rru01G005510	1
Rru01G005520	0
Rru01G005530	0
Rru01G005540	3
Rru01G005550	3
Rru01G005560	1
Rru01G005570	2
Rru01G005580	1
Rru01G005590	1
Rru01G005600	1
Rru01G005610	1
Rru01G005620	1
Rru01G005630	2
Rru01G005640	1
Rru01G005650	2
Rru01G005660	2
Rru01G005670	0
Rru01G005680	2
Rru01G005690	2
Rru01G005700	1
Rru01G005710	1
Rru01G005720	4
Rru01G005730	4
Rru01G005740	1
Rru01G005750	1
Rru01G005760	2
Rru01G005770	1
Rru01G005780	1
Rru01G005790	1
Rru01G005800	1
Rru01G005810	2
Rru01G005820	0
Rru01G005830	2
Rru01G005840	0
Rru01G005850	0
Rru01G005860	1
Rru01G005870	4
Rru01G005880	1
Rru01G005890	2
Rru01G005900	1
Rru01G005910	0
Rru01G005920	1
Rru01G005930	1
Rru01G005940	2
Rru01G005950	1
Rru01G005960	1
Rru01G005970	1
Rru01G005980	1
Rru01G005990	2
Rru01G006000	1
Rru01G006010	1
Rru01G006020	2
Rru01G006030	1
Rru01G006040	2
Rru01G006050	1
Rru01G006060	0
Rru01G006070	1
Rru01G006080	1
Rru01G006090	1
Rru01G006100	4
Rru01G006110	1
Rru01G006120	1
Rru01G006130	1
Rru01G006140	1
Rru01G006150	1
Rru01G006160	1
Rru01G006170	1
Rru01G006180	1
Rru01G006190	1
Rru01G006200	1
Rru01G006210	1
Rru01G006220	1
Rru01G006230	0
Rru01G006240	4
Rru01G006250	1
Rru01G006260	2
Rru01G006270	2
Rru01G006280	4
Rru01G006290	1
Rru01G006300	4
Rru01G006310	2
Rru01G006320	2
Rru01G006330	1
Rru01G006340	1
Rru01G006350	2
Rru01G006360	4
Rru01G006370	4
Rru01G006380	4
Rru01G006390	1
Rru01G006400	4
Rru01G006410	1
Rru01G006420	1
Rru01G006430	1
Rru01G006440	4
Rru01G006450	4
Rru01G006460	1
Rru01G006470	1
Rru01G006480	1
Rru01G006490	1
Rru01G006500	1
Rru01G006510	4
Rru01G006520	2
Rru01G006530	1
Rru01G006540	1
Rru01G006550	4
Rru01G006560	1
Rru01G006570	2
Rru01G006580	1
Rru01G006590	2
Rru01G006600	1
Rru01G006610	1
Rru01G006620	1
Rru01G006630	1
Rru01G006640	3
Rru01G006650	3
Rru01G006660	0
Rru01G006670	2
Rru01G006680	2
Rru01G006690	2
Rru01G006700	3
Rru01G006710	3
Rru01G006720	3
Rru01G006730	1
Rru01G006740	1
Rru01G006750	4
Rru01G006760	2
Rru01G006770	1
Rru01G006780	1
Rru01G006790	2
Rru01G006800	2
Rru01G006810	0
Rru01G006820	0
Rru01G006830	1
Rru01G006840	1
Rru01G006850	4
Rru01G006860	2
Rru01G006870	1
Rru01G006880	1
Rru01G006890	0
Rru01G006900	1
Rru01G006910	1
Rru01G006920	1
Rru01G006930	1
Rru01G006940	1
Rru01G006950	1
Rru01G006960	1
Rru01G006970	1
Rru01G006980	0
Rru01G006990	1
Rru01G007000	2
Rru01G007010	2
Rru01G007020	4
Rru01G007030	2
Rru01G007040	1
Rru01G007050	2
Rru01G007060	3
Rru01G007070	3
Rru01G007080	1
Rru01G007090	1
Rru01G007100	0
Rru01G007110	4
Rru01G007120	4
Rru01G007130	0
Rru01G007140	0
Rru01G007150	1
Rru01G007160	0
Rru01G007170	2
Rru01G007180	1
Rru01G007190	2
Rru01G007200	1
Rru01G007210	1
Rru01G007220	1
Rru01G007230	3
Rru01G007240	3
Rru01G007250	1
Rru01G007260	1
Rru01G007270	1
Rru01G007280	0
Rru01G007290	1
Rru01G007300	1
Rru01G007310	1
Rru01G007320	0
Rru01G007330	1
Rru01G007340	1
Rru01G007350	1
Rru01G007360	1
Rru01G007370	0
Rru01G007380	0
Rru01G007390	0
Rru01G007400	1
Rru01G007410	1
Rru01G007420	1
Rru01G007430	1
Rru01G007440	1
Rru01G007450	1
Rru01G007460	1
Rru01G007470	1
Rru01G007480	1
Rru01G007490	1
Rru01G007500	1
Rru01G007510	1
Rru01G007520	1
Rru01G007530	1
Rru01G007540	1
Rru01G007550	1
Rru01G007560	1
Rru01G007570	0
Rru01G007580	1
Rru01G007590	3
Rru01G007600	3
Rru01G007610	3
Rru01G007620	3
Rru01G007630	0
Rru01G007640	1
Rru01G007650	1
Rru01G007660	1
Rru01G007670	0
Rru01G007680	1
Rru01G007690	0
Rru01G007700	1
Rru01G007710	1
Rru01G007720	1
Rru01G007730	2
Rru01G007740	1
Rru01G007750	1
Rru01G007760	2
Rru01G007770	2
Rru01G007780	2
Rru01G007790	1
Rru01G007800	1
Rru01G007810	0
Rru01G007820	1
Rru01G007830	1
Rru01G007840	0
Rru01G007850	1
Rru01G007860	1
Rru01G007870	1
Rru01G007880	1
Rru01G007890	1
Rru01G007900	1
Rru01G007910	1
Rru01G007920	1
Rru01G007930	3
Rru01G007940	3
Rru01G007950	3
Rru01G007960	1
Rru01G007970	1
Rru01G007980	0
Rru01G007990	1
Rru01G008000	1
Rru01G008010	1
Rru01G008020	1
Rru01G008030	1
Rru01G008040	1
Rru01G008050	0
Rru01G008060	3
Rru01G008070	3
Rru01G008080	1
Rru01G008090	1
Rru01G008100	2
Rru01G008110	1
Rru01G008120	1
Rru01G008130	1
Rru01G008140	2
Rru01G008150	1
Rru01G008160	1
Rru01G008170	1
Rru01G008180	0
Rru01G008190	2
Rru01G008200	1
Rru01G008210	1
Rru01G008220	1
Rru01G008230	2
Rru01G008240	1
Rru01G008250	1
Rru01G008260	1
Rru01G008270	1
Rru01G008280	1
Rru01G008290	1
Rru01G008300	1
Rru01G008310	1
Rru01G008320	1
Rru01G008330	0
Rru01G008340	1
Rru01G008350	1
Rru01G008360	1
Rru01G008370	0
Rru01G008380	0
Rru01G008390	1
Rru01G008400	1
Rru01G008410	1
Rru01G008420	1
Rru01G008430	0
Rru01G008440	1
Rru01G008450	1
Rru01G008460	1
Rru01G008470	1
Rru01G008480	1
Rru01G008490	0
Rru01G008500	1
Rru01G008510	1
Rru01G008520	1
Rru01G008530	1
Rru01G008540	1
Rru01G008550	0
Rru01G008560	0
Rru01G008570	0
Rru01G008580	1
Rru01G008590	1
Rru01G008600	1
Rru01G008610	1
Rru01G008620	1
Rru01G008630	1
Rru01G008640	1
Rru01G008650	1
Rru01G008660	1
Rru01G008670	0
Rru01G008680	2
Rru01G008690	1
Rru01G008700	1
Rru01G008710	0
Rru01G008720	3
Rru01G008730	3
Rru01G008740	1
Rru01G008750	1
Rru01G008760	2
Rru01G008770	1
Rru01G008780	1
Rru01G008790	1
Rru01G008800	1
Rru01G008810	1
Rru01G008820	1
Rru01G008830	1
Rru01G008840	1
Rru01G008850	1
Rru01G008860	2
Rru01G008870	1
Rru01G008880	1
Rru01G008890	2
Rru01G008900	1
Rru01G008910	0
Rru01G008920	1
Rru01G008930	1
Rru01G008940	0
Rru01G008950	1
Rru01G008960	0
Rru01G008970	1
Rru01G008980	2
Rru01G008990	1
Rru01G009000	2
Rru01G009010	1
Rru01G009020	1
Rru01G009030	0
Rru01G009040	0
Rru01G009050	1
Rru01G009060	1
Rru01G009070	0
Rru01G009080	1
Rru01G009090	2
Rru01G009100	1
Rru01G009110	1
Rru01G009120	2
Rru01G009130	1
Rru01G009140	2
Rru01G009150	1
Rru01G009160	1
Rru01G009170	1
Rru01G009180	1
Rru01G009190	2
Rru01G009200	1
Rru01G009210	2
Rru01G009220	1
Rru01G009230	2
Rru01G009240	1
Rru01G009250	0
Rru01G009260	1
Rru01G009270	1
Rru01G009280	1
Rru01G009290	1
Rru01G009300	0
Rru01G009310	1
Rru01G009320	1
Rru01G009330	1
Rru01G009340	0
Rru01G009350	1
Rru01G009360	1
Rru01G009370	0
Rru01G009380	1
Rru01G009390	1
Rru01G009400	0
Rru01G009410	1
Rru01G009420	3
Rru01G009430	3
Rru01G009440	2
Rru01G009450	1
Rru01G009460	1
Rru01G009470	1
Rru01G009480	2
Rru01G009490	1
Rru01G009500	1
Rru01G009510	1
Rru01G009520	1
Rru01G009530	1
Rru01G009540	1
Rru01G009550	1
Rru01G009560	0
Rru01G009570	1
Rru01G009580	1
Rru01G009590	2
Rru01G009600	1
Rru01G009610	1
Rru01G009620	1
Rru01G009630	2
Rru01G009640	1
Rru01G009650	1
Rru01G009660	1
Rru01G009670	2
Rru01G009680	1
Rru01G009690	1
Rru01G009700	2
Rru01G009710	1
Rru01G009720	3
Rru01G009730	3
Rru01G009740	3
Rru01G009750	1
Rru01G009760	0
Rru01G009770	0
Rru01G009780	1
Rru01G009790	1
Rru01G009800	1
Rru01G009810	1
Rru01G009820	1
Rru01G009830	1
Rru01G009840	0
Rru01G009850	1
Rru01G009860	1
Rru01G009870	1
Rru01G009880	1
Rru01G009890	1
Rru01G009900	1
Rru01G009910	2
Rru01G009920	1
Rru01G009930	2
Rru01G009940	1
Rru01G009950	1
Rru01G009960	1
Rru01G009970	1
Rru01G009980	1
Rru01G009990	1
Rru01G010000	1
Rru01G010010	1
Rru01G010020	1
Rru01G010030	3
Rru01G010040	3
Rru01G010050	3
Rru01G010060	1
Rru01G010070	1
Rru01G010080	1
Rru01G010090	1
Rru01G010100	1
Rru01G010110	1
Rru01G010120	1
Rru01G010130	2
Rru01G010140	1
Rru01G010150	0
Rru01G010160	1
Rru01G010170	0
Rru01G010180	0
Rru01G010190	0
Rru01G010200	1
Rru01G010210	3
Rru01G010220	3
Rru01G010230	2
Rru01G010240	2
Rru01G010250	2
Rru01G010260	2
Rru01G010270	2
Rru01G010280	2
Rru01G010290	2
Rru01G010300	2
Rru01G010310	1
Rru01G010320	2
Rru01G010330	1
Rru01G010340	1
Rru01G010350	1
Rru01G010360	1
Rru01G010370	1
Rru01G010380	1
Rru01G010390	1
Rru01G010400	1
Rru01G010410	1
Rru01G010420	1
Rru01G010430	1
Rru01G010440	0
Rru01G010450	1
Rru01G010460	1
Rru01G010470	1
Rru01G010480	1
Rru01G010490	1
Rru01G010500	2
Rru01G010510	3
Rru01G010520	3
Rru01G010530	1
Rru01G010540	0
Rru01G010550	1
Rru01G010560	2
Rru01G010570	2
Rru01G010580	1
Rru01G010590	1
Rru01G010600	1
Rru01G010610	2
Rru01G010620	1
Rru01G010630	1
Rru01G010640	2
Rru01G010650	2
Rru01G010660	2
Rru01G010670	1
Rru01G010680	0
Rru01G010690	3
Rru01G010700	3
Rru01G010710	1
Rru01G010720	1
Rru01G010730	1
Rru01G010740	1
Rru01G010750	1
Rru01G010760	1
Rru01G010770	1
Rru01G010780	0
Rru01G010790	1
Rru01G010800	1
Rru01G010810	1
Rru01G010820	0
Rru01G010830	1
Rru01G010840	1
Rru01G010850	1
Rru01G010860	1
Rru01G010870	1
Rru01G010880	1
Rru01G010890	1
Rru01G010900	1
Rru01G010910	1
Rru01G010920	1
Rru01G010930	0
Rru01G010940	0
Rru01G010950	1
Rru01G010960	1
Rru01G010970	1
Rru01G010980	1
Rru01G010990	1
Rru01G011000	2
Rru01G011010	1
Rru01G011020	1
Rru01G011030	2
Rru01G011040	2
Rru01G011050	2
Rru01G011060	2
Rru01G011070	2
Rru01G011080	3
Rru01G011090	3
Rru01G011100	1
Rru01G011110	3
Rru01G011120	3
Rru01G011130	1
Rru01G011140	1
Rru01G011150	1
Rru01G011160	1
Rru01G011170	1
Rru01G011180	1
Rru01G011190	1
Rru01G011200	0
Rru01G011210	1
Rru01G011220	1
Rru01G011230	1
Rru01G011240	1
Rru01G011250	1
Rru01G011260	1
Rru01G011270	1
Rru01G011280	1
Rru01G011290	3
Rru01G011300	3
Rru01G011310	0
Rru01G011320	1
Rru01G011330	1
Rru01G011340	1
Rru01G011350	1
Rru01G011360	1
Rru01G011370	1
Rru01G011380	1
Rru01G011390	1
Rru01G011400	1
Rru01G011410	0
Rru01G011420	1
Rru01G011430	0
Rru01G011440	1
Rru01G011450	0
Rru01G011460	1
Rru01G011470	3
Rru01G011480	3
Rru01G011490	3
Rru01G011500	3
Rru01G011510	1
Rru01G011520	1
Rru01G011530	0
Rru01G011540	1
Rru01G011550	1
Rru01G011560	1
Rru01G011570	1
Rru01G011580	1
Rru01G011590	0
Rru01G011600	1
Rru01G011610	0
Rru01G011620	1
Rru01G011630	1
Rru01G011640	1
Rru01G011650	1
Rru01G011660	1
Rru01G011670	1
Rru01G011680	2
Rru01G011690	1
Rru01G011700	0
Rru01G011710	1
Rru01G011720	1
Rru01G011730	3
Rru01G011740	3
Rru01G011750	1
Rru01G011760	2
Rru01G011770	1
Rru01G011780	1
Rru01G011790	0
Rru01G011800	3
Rru01G011810	3
Rru01G011820	0
Rru01G011830	1
Rru01G011840	1
Rru01G011850	1
Rru01G011860	1
Rru01G011870	1
Rru01G011880	2
Rru01G011890	1
Rru01G011900	3
Rru01G011910	3
Rru01G011920	3
Rru01G011930	1
Rru01G011940	1
Rru01G011950	1
Rru01G011960	1
Rru01G011970	1
Rru01G011980	1
Rru01G011990	1
Rru01G012000	3
Rru01G012010	3
Rru01G012020	1
Rru01G012030	1
Rru01G012040	3
Rru01G012050	3
Rru01G012060	3
Rru01G012070	1
Rru01G012080	1
Rru01G012090	1
Rru01G012100	1
Rru01G012110	0
Rru01G012120	1
Rru01G012130	1
Rru01G012140	1
Rru01G012150	0
Rru01G012160	1
Rru01G012170	1
Rru01G012180	0
Rru01G012190	1
Rru01G012200	0
Rru01G012210	1
Rru01G012220	0
Rru01G012230	1
Rru01G012240	2
Rru01G012250	2
Rru01G012260	1
Rru01G012270	2
Rru01G012280	0
Rru01G012290	1
Rru01G012300	1
Rru01G012310	3
Rru01G012320	3
Rru01G012330	1
Rru01G012340	0
Rru01G012350	1
Rru01G012360	0
Rru01G012370	1
Rru01G012380	1
Rru01G012390	1
Rru01G012400	1
Rru01G012410	1
Rru01G012420	1
Rru01G012430	1
Rru01G012440	1
Rru01G012450	1
Rru01G012460	1
Rru01G012470	1
Rru01G012480	0
Rru01G012490	1
Rru01G012500	1
Rru01G012510	1
Rru01G012520	1
Rru01G012530	0
Rru01G012540	0
Rru01G012550	1
Rru01G012560	1
Rru01G012570	2
Rru01G012580	2
Rru01G012590	2
Rru01G012600	2
Rru01G012610	2
Rru01G012620	2
Rru01G012630	0
Rru01G012640	1
Rru01G012650	1
Rru01G012660	1
Rru01G012670	1
Rru01G012680	1
Rru01G012690	1
Rru01G012700	1
Rru01G012710	1
Rru01G012720	1
Rru01G012730	1
Rru01G012740	1
Rru01G012750	1
Rru01G012760	0
Rru01G012770	1
Rru01G012780	1
Rru01G012790	1
Rru01G012800	1
Rru01G012810	1
Rru01G012820	0
Rru01G012830	1
Rru01G012840	0
Rru01G012850	1
Rru01G012860	3
Rru01G012870	3
Rru01G012880	1
Rru01G012890	0
Rru01G012900	1
Rru01G012910	1
Rru01G012920	4
Rru01G012930	1
Rru01G012940	1
Rru01G012950	0
Rru01G012960	4
Rru01G012970	1
Rru01G012980	1
Rru01G012990	1
Rru01G013000	1
Rru01G013010	1
Rru01G013020	4
Rru01G013030	0
Rru01G013040	1
Rru01G013050	1
Rru01G013060	1
Rru01G013070	0
Rru01G013080	1
Rru01G013090	4
Rru01G013100	4
Rru01G013110	4
Rru01G013120	4
Rru01G013130	4
Rru01G013140	4
Rru01G013150	4
Rru01G013160	4
Rru01G013170	4
Rru01G013180	4
Rru01G013190	3
Rru01G013200	4
Rru01G013210	4
Rru01G013220	4
Rru01G013230	4
Rru01G013240	4
Rru01G013250	4
Rru01G013260	3
Rru01G013270	3
Rru01G013280	4
Rru01G013290	4
Rru01G013300	4
Rru01G013310	4
Rru01G013320	4
Rru01G013330	4
Rru01G013340	1
Rru01G013350	1
Rru01G013360	4
Rru01G013370	1
Rru01G013380	0
Rru01G013390	4
Rru01G013400	4
Rru01G013410	1
Rru01G013420	4
Rru01G013430	4
Rru01G013440	4
Rru01G013450	2
Rru01G013460	4
Rru01G013470	4
Rru01G013480	4
Rru01G013490	4
Rru01G013500	1
Rru01G013510	4
Rru01G013520	4
Rru01G013530	4
Rru01G013540	0
Rru01G013550	0
Rru01G013560	0
Rru01G013570	0
Rru01G013580	1
Rru01G013590	1
Rru01G013600	0
Rru01G013610	1
Rru01G013620	1
Rru01G013630	1
Rru01G013640	0
Rru01G013650	1
Rru01G013660	1
Rru01G013670	0
Rru01G013680	0
Rru01G013690	1
Rru01G013700	0
Rru01G013710	1
Rru01G013720	0
Rru01G013730	1
Rru01G013740	4
Rru01G013750	0
Rru01G013760	0
Rru01G013770	1
Rru01G013780	1
Rru01G013790	1
Rru01G013800	0
Rru01G013810	1
Rru01G013820	1
Rru01G013830	0
Rru01G013840	1
Rru01G013850	1
Rru01G013860	0
Rru01G013870	1
Rru01G013880	1
Rru01G013890	1
Rru01G013900	1
Rru01G013910	1
Rru01G013920	1
Rru01G013930	1
Rru01G013940	1
Rru01G013950	1
Rru01G013960	0
Rru01G013970	0
Rru01G013980	1
Rru01G013990	1
Rru01G014000	1
Rru01G014010	2
Rru01G014020	2
Rru01G014030	1
Rru01G014040	1
Rru01G014050	1
Rru01G014060	0
Rru01G014070	2
Rru01G014080	2
Rru01G014090	1
Rru01G014100	1
Rru01G014110	0
Rru01G014120	1
Rru01G014130	1
Rru01G014140	2
Rru01G014150	1
Rru01G014160	0
Rru01G014170	0
Rru01G014180	1
Rru01G014190	0
Rru01G014200	1
Rru01G014210	1
Rru01G014220	0
Rru01G014230	1
Rru01G014240	1
Rru01G014250	1
Rru01G014260	1
Rru01G014270	1
Rru01G014280	0
Rru01G014290	1
Rru01G014300	0
Rru01G014310	1
Rru01G014320	1
Rru01G014330	1
Rru01G014340	1
Rru01G014350	1
Rru01G014360	1
Rru01G014370	1
Rru01G014380	1
Rru01G014390	1
Rru01G014400	1
Rru01G014410	0
Rru01G014420	1
Rru01G014430	0
Rru01G014440	1
Rru01G014450	1
Rru01G014460	1
Rru01G014470	1
Rru01G014480	1
Rru01G014490	1
Rru01G014500	1
Rru01G014510	1
Rru01G014520	1
Rru01G014530	1
Rru01G014540	1
Rru01G014550	0
Rru01G014560	1
Rru01G014570	1
Rru01G014580	1
Rru01G014590	1
Rru01G014600	0
Rru01G014610	1
Rru01G014620	1
Rru01G014630	1
Rru01G014640	1
Rru01G014650	1
Rru01G014660	0
Rru01G014670	1
Rru01G014680	1
Rru01G014690	1
Rru01G014700	1
Rru01G014710	1
Rru01G014720	0
Rru01G014730	1
Rru01G014740	0
Rru01G014750	1
Rru01G014760	0
Rru01G014770	1
Rru01G014780	1
Rru01G014790	1
Rru01G014800	0
Rru01G014810	0
Rru01G014820	1
Rru01G014830	0
Rru01G014840	1
Rru01G014850	1
Rru01G014860	0
Rru01G014870	1
Rru01G014880	1
Rru01G014890	1
Rru01G014900	1
Rru01G014910	1
Rru01G014920	1
Rru01G014930	2
Rru01G014940	2
Rru01G014950	1
Rru01G014960	2
Rru01G014970	1
Rru01G014980	2
Rru01G014990	1
Rru01G015000	1
Rru01G015010	2
Rru01G015020	2
Rru01G015030	1
Rru01G015040	0
Rru01G015050	1
Rru01G015060	1
Rru01G015070	1
Rru01G015080	1
Rru01G015090	2
Rru01G015100	1
Rru01G015110	1
Rru01G015120	1
Rru01G015130	1
Rru01G015140	1
Rru01G015150	1
Rru01G015160	1
Rru01G015170	1
Rru01G015180	1
Rru01G015190	3
Rru01G015200	3
Rru01G015210	1
Rru01G015220	1
Rru01G015230	1
Rru01G015240	1
Rru01G015250	1
Rru01G015260	0
Rru01G015270	1
Rru01G015280	2
Rru01G015290	1
Rru01G015300	0
Rru01G015310	1
Rru01G015320	1
Rru01G015330	1
Rru01G015340	1
Rru01G015350	1
Rru01G015360	1
Rru01G015370	1
Rru01G015380	0
Rru01G015390	2
Rru01G015400	1
Rru01G015410	2
Rru01G015420	1
Rru01G015430	1
Rru01G015440	1
Rru01G015450	1
Rru01G015460	1
Rru01G015470	1
Rru01G015480	2
Rru01G015490	1
Rru01G015500	0
Rru01G015510	0
Rru01G015520	2
Rru01G015530	3
Rru01G015540	3
Rru01G015550	1
Rru01G015560	2
Rru01G015570	1
Rru01G015580	1
Rru01G015590	1
Rru01G015600	1
Rru01G015610	1
Rru01G015620	0
Rru01G015630	1
Rru01G015640	1
Rru01G015650	1
Rru01G015660	1
Rru01G015670	1
Rru01G015680	1
Rru01G015690	1
Rru01G015700	1
Rru01G015710	2
Rru01G015720	0
Rru01G015730	1
Rru01G015740	1
Rru01G015750	1
Rru01G015760	2
Rru01G015770	1
Rru01G015780	0
Rru01G015790	1
Rru01G015800	1
Rru01G015810	1
Rru01G015820	1
Rru01G015830	2
Rru01G015840	1
Rru01G015850	1
Rru01G015860	2
Rru01G015870	0
Rru01G015880	1
Rru01G015890	2
Rru01G015900	1
Rru01G015910	2
Rru01G015920	3
Rru01G015930	3
Rru01G015940	1
Rru01G015950	1
Rru01G015960	1
Rru01G015970	1
Rru01G015980	1
Rru01G015990	1
Rru01G016000	1
Rru01G016010	1
Rru01G016020	3
Rru01G016030	3
Rru01G016040	1
Rru01G016050	1
Rru01G016060	0
Rru01G016070	1
Rru01G016080	1
Rru01G016090	1
Rru01G016100	1
Rru01G016110	1
Rru01G016120	3
Rru01G016130	3
Rru01G016140	1
Rru01G016150	1
Rru01G016160	1
Rru01G016170	0
Rru01G016180	1
Rru01G016190	1
Rru01G016200	1
Rru01G016210	1
Rru01G016220	0
Rru01G016230	3
Rru01G016240	3
Rru01G016250	1
Rru01G016260	1
Rru01G016270	2
Rru01G016280	2
Rru01G016290	1
Rru01G016300	2
Rru01G016310	2
Rru01G016320	2
Rru01G016330	2
Rru01G016340	1
Rru01G016350	2
Rru01G016360	2
Rru01G016370	1
Rru01G016380	1
Rru01G016390	3
Rru01G016400	3
Rru01G016410	1
Rru01G016420	2
Rru01G016430	1
Rru01G016440	0
Rru01G016450	2
Rru01G016460	1
Rru01G016470	1
Rru01G016480	1
Rru01G016490	1
Rru01G016500	1
Rru01G016510	1
Rru01G016520	1
Rru01G016530	1
Rru01G016540	2
Rru01G016550	1
Rru01G016560	1
Rru01G016570	0
Rru01G016580	1
Rru01G016590	2
Rru01G016600	0
Rru01G016610	1
Rru01G016620	1
Rru01G016630	1
Rru01G016640	1
Rru01G016650	0
Rru01G016660	0
Rru01G016670	1
Rru01G016680	1
Rru01G016690	0
Rru01G016700	1
Rru01G016710	0
Rru01G016720	1
Rru01G016730	1
Rru01G016740	1
Rru01G016750	1
Rru01G016760	1
Rru01G016770	1
Rru01G016780	1
Rru01G016790	1
Rru01G016800	1
Rru01G016810	0
Rru01G016820	1
Rru01G016830	0
Rru01G016840	0
Rru01G016850	1
Rru01G016860	1
Rru01G016870	2
Rru01G016880	2
Rru01G016890	2
Rru01G016900	1
Rru01G016910	2
Rru01G016920	1
Rru01G016930	1
Rru01G016940	1
Rru01G016950	0
Rru01G016960	1
Rru01G016970	0
Rru01G016980	0
Rru01G016990	1
Rru01G017000	1
Rru01G017010	1
Rru01G017020	1
Rru01G017030	0
Rru01G017040	0
Rru01G017050	2
Rru01G017060	1
Rru01G017070	1
Rru01G017080	2
Rru01G017090	1
Rru01G017100	2
Rru01G017110	1
Rru01G017120	0
Rru01G017130	1
Rru01G017140	1
Rru01G017150	1
Rru01G017160	2
Rru01G017170	1
Rru01G017180	3
Rru01G017190	3
Rru01G017200	0
Rru01G017210	2
Rru01G017220	1
Rru01G017230	2
Rru01G017240	1
Rru01G017250	1
Rru01G017260	2
Rru01G017270	2
Rru01G017280	2
Rru01G017290	2
Rru01G017300	1
Rru01G017310	0
Rru01G017320	1
Rru01G017330	1
Rru01G017340	1
Rru01G017350	1
Rru01G017360	1
Rru01G017370	1
Rru01G017380	1
Rru01G017390	1
Rru01G017400	2
Rru01G017410	1
Rru01G017420	1
Rru01G017430	1
Rru01G017440	1
Rru01G017450	2
Rru01G017460	1
Rru01G017470	1
Rru01G017480	0
Rru01G017490	1
Rru01G017500	1
Rru01G017510	0
Rru01G017520	1
Rru01G017530	1
Rru01G017540	0
Rru01G017550	1
Rru01G017560	1
Rru01G017570	1
Rru01G017580	1
Rru01G017590	1
Rru01G017600	1
Rru01G017610	1
Rru01G017620	0
Rru01G017630	0
Rru01G017640	1
Rru01G017650	1
Rru01G017660	1
Rru01G017670	1
Rru01G017680	1
Rru01G017690	1
Rru01G017700	1
Rru01G017710	3
Rru01G017720	3
Rru01G017730	1
Rru01G017740	0
Rru01G017750	1
Rru01G017760	1
Rru01G017770	1
Rru01G017780	1
Rru01G017790	1
Rru01G017800	1
Rru01G017810	2
Rru01G017820	1
Rru01G017830	2
Rru01G017840	3
Rru01G017850	3
Rru01G017860	0
Rru01G017870	1
Rru01G017880	1
Rru01G017890	1
Rru01G017900	1
Rru01G017910	0
Rru01G017920	1
Rru01G017930	0
Rru01G017940	2
Rru01G017950	1
Rru01G017960	2
Rru01G017970	1
Rru01G017980	2
Rru01G017990	1
Rru01G018000	3
Rru01G018010	3
Rru01G018020	2
Rru01G018030	1
Rru01G018040	2
Rru01G018050	0
Rru01G018060	1
Rru01G018070	2
Rru01G018080	0
Rru01G018090	1
Rru01G018100	1
Rru01G018110	2
Rru01G018120	1
Rru01G018130	1
Rru01G018140	1
Rru01G018150	2
Rru01G018160	2
Rru01G018170	1
Rru01G018180	1
Rru01G018190	2
Rru01G018200	2
Rru01G018210	3
Rru01G018220	3
Rru01G018230	1
Rru01G018240	1
Rru01G018250	1
Rru01G018260	1
Rru01G018270	0
Rru01G018280	0
Rru01G018290	1
Rru01G018300	1
Rru01G018310	1
Rru01G018320	1
Rru01G018330	1
Rru01G018340	1
Rru01G018350	1
Rru01G018360	1
Rru01G018370	1
Rru01G018380	1
Rru01G018390	1
Rru01G018400	1
Rru01G018410	1
Rru01G018420	1
Rru01G018430	2
Rru01G018440	1
Rru01G018450	0
Rru01G018460	2
Rru01G018470	1
Rru01G018480	0
Rru01G018490	1
Rru01G018500	2
Rru01G018510	2
Rru01G018520	1
Rru01G018530	0
Rru01G018540	2
Rru01G018550	1
Rru01G018560	2
Rru01G018570	1
Rru01G018580	0
Rru01G018590	1
Rru01G018600	2
Rru01G018610	1
Rru01G018620	1
Rru01G018630	1
Rru01G018640	1
Rru01G018650	1
Rru01G018660	2
Rru01G018670	1
Rru01G018680	1
Rru01G018690	1
Rru01G018700	1
Rru01G018710	1
Rru01G018720	1
Rru01G018730	1
Rru01G018740	1
Rru01G018750	3
Rru01G018760	3
Rru01G018770	3
Rru01G018780	3
Rru01G018790	1
Rru01G018800	1
Rru01G018810	1
Rru01G018820	1
Rru01G018830	1
Rru01G018840	1
Rru01G018850	1
Rru01G018860	1
Rru01G018870	1
Rru01G018880	1
Rru01G018890	1
Rru01G018900	0
Rru01G018910	1
Rru01G018920	1
Rru01G018930	1
Rru01G018940	0
Rru01G018950	1
Rru01G018960	1
Rru01G018970	1
Rru01G018980	1
Rru01G018990	2
Rru01G019000	1
Rru01G019010	3
Rru01G019020	3
Rru01G019030	1
Rru01G019040	1
Rru01G019050	1
Rru01G019060	1
Rru01G019070	1
Rru01G019080	1
Rru01G019090	0
Rru01G019100	1
Rru01G019110	1
Rru01G019120	1
Rru01G019130	0
Rru01G019140	0
Rru01G019150	1
Rru01G019160	1
Rru01G019170	1
Rru01G019180	1
Rru01G019190	1
Rru01G019200	0
Rru01G019210	1
Rru01G019220	1
Rru01G019230	1
Rru01G019240	1
Rru01G019250	3
Rru01G019260	3
Rru01G019270	2
Rru01G019280	1
Rru01G019290	1
Rru01G019300	1
Rru01G019310	1
Rru01G019320	1
Rru01G019330	1
Rru01G019340	1
Rru01G019350	1
Rru01G019360	0
Rru01G019370	0
Rru01G019380	2
Rru01G019390	2
Rru01G019400	2
Rru01G019410	0
Rru01G019420	1
Rru01G019430	2
Rru01G019440	2
Rru01G019450	1
Rru01G019460	1
Rru01G019470	2
Rru01G019480	2
Rru01G019490	0
Rru01G019500	1
Rru01G019510	2
Rru01G019520	1
Rru01G019530	1
Rru01G019540	1
Rru01G019550	2
Rru01G019560	1
Rru01G019570	2
Rru01G019580	0
Rru01G019590	2
Rru01G019600	2
Rru01G019610	1
Rru01G019620	2
Rru01G019630	1
Rru01G019640	3
Rru01G019650	3
Rru01G019660	1
Rru01G019670	0
Rru01G019680	2
Rru01G019690	1
Rru01G019700	1
Rru01G019710	1
Rru01G019720	0
Rru01G019730	1
Rru01G019740	2
Rru01G019750	2
Rru01G019760	1
Rru01G019770	1
Rru01G019780	1
Rru01G019790	1
Rru01G019800	1
Rru01G019810	0
[truncated: 40,373 more rows]

## Sheet: Table S4
Table S4 Tandem duplication gene pairs of Rosa rugosa by MCScanX
Rru02G051880 (RrOSC2)	Rru02G051890 (RrOSC3)
Rru02G052000 (RrOSC8)	Rru02G052010 (RrOSC9)
Rru04G010000 (RrOSC14)	Rru04G010010 (RrOSC15)
Rru02G051900 (RrOSC4)	Rru02G051910 (RrOSC5)
Rru01G000530	Rru01G000540
Rru01G000690	Rru01G000700
Rru01G000770	Rru01G000780
Rru01G000780	Rru01G000790
Rru01G001110	Rru01G001120
Rru01G001490	Rru01G001500
Rru01G001680	Rru01G001690
Rru01G002020	Rru01G002030
Rru01G002420	Rru01G002430
Rru01G002640	Rru01G002650
Rru01G002650	Rru01G002660
Rru01G002710	Rru01G002720
Rru01G002750	Rru01G002760
Rru01G002800	Rru01G002810
Rru01G003400	Rru01G003410
Rru01G003490	Rru01G003500
Rru01G004390	Rru01G004400
Rru01G004510	Rru01G004520
Rru01G004550	Rru01G004560
Rru01G004700	Rru01G004710
Rru01G004910	Rru01G004920
Rru01G005120	Rru01G005130
Rru01G005260	Rru01G005270
Rru01G005430	Rru01G005440
Rru01G005440	Rru01G005450
Rru01G005450	Rru01G005460
Rru01G005490	Rru01G005500
Rru01G005540	Rru01G005550
Rru01G006640	Rru01G006650
Rru01G006700	Rru01G006710
Rru01G006710	Rru01G006720
Rru01G007060	Rru01G007070
Rru01G007230	Rru01G007240
Rru01G007590	Rru01G007600
Rru01G007610	Rru01G007620
Rru01G007930	Rru01G007940
Rru01G007940	Rru01G007950
Rru01G008060	Rru01G008070
Rru01G008720	Rru01G008730
Rru01G009420	Rru01G009430
Rru01G009720	Rru01G009730
Rru01G009730	Rru01G009740
Rru01G010030	Rru01G010040
Rru01G010040	Rru01G010050
Rru01G010210	Rru01G010220
Rru01G010510	Rru01G010520
Rru01G010690	Rru01G010700
Rru01G011080	Rru01G011090
Rru01G011110	Rru01G011120
Rru01G011290	Rru01G011300
Rru01G011470	Rru01G011480
Rru01G011480	Rru01G011490
Rru01G011490	Rru01G011500
Rru01G011730	Rru01G011740
Rru01G011800	Rru01G011810
Rru01G011900	Rru01G011910
Rru01G011910	Rru01G011920
Rru01G012000	Rru01G012010
Rru01G012040	Rru01G012050
Rru01G012050	Rru01G012060
Rru01G012310	Rru01G012320
Rru01G012860	Rru01G012870
Rru01G013100	Rru01G013110
Rru01G013150	Rru01G013160
Rru01G013160	Rru01G013170
Rru01G013180	Rru01G013190
Rru01G013260	Rru01G013270
Rru01G013470	Rru01G013480
Rru01G015190	Rru01G015200
Rru01G015530	Rru01G015540
Rru01G015920	Rru01G015930
Rru01G016020	Rru01G016030
Rru01G016120	Rru01G016130
Rru01G016230	Rru01G016240
Rru01G016390	Rru01G016400
Rru01G017180	Rru01G017190
Rru01G017710	Rru01G017720
Rru01G017840	Rru01G017850
Rru01G018000	Rru01G018010
Rru01G018210	Rru01G018220
Rru01G018750	Rru01G018760
Rru01G018760	Rru01G018770
Rru01G018770	Rru01G018780
Rru01G019010	Rru01G019020
Rru01G019250	Rru01G019260
Rru01G019640	Rru01G019650
Rru01G019990	Rru01G020000
Rru01G020390	Rru01G020400
Rru01G020490	Rru01G020500
Rru01G020620	Rru01G020630
Rru01G021950	Rru01G021960
Rru01G022480	Rru01G022490
Rru01G022730	Rru01G022740
Rru01G022740	Rru01G022750
Rru01G023070	Rru01G023080
Rru01G023240	Rru01G023250
Rru01G023300	Rru01G023310
Rru01G023310	Rru01G023320
Rru01G023340	Rru01G023350
Rru01G023640	Rru01G023650
Rru01G023700	Rru01G023710
Rru01G023970	Rru01G023980
Rru01G024480	Rru01G024490
Rru01G024670	Rru01G024680
Rru01G024780	Rru01G024790
Rru01G024810	Rru01G024820
Rru01G024820	Rru01G024830
Rru01G025370	Rru01G025380
Rru01G025380	Rru01G025390
Rru01G025420	Rru01G025430
Rru01G025500	Rru01G025510
Rru01G025750	Rru01G025760
Rru01G025920	Rru01G025930
Rru01G026280	Rru01G026290
Rru01G026330	Rru01G026340
Rru01G027400	Rru01G027410
Rru01G027440	Rru01G027450
Rru01G027510	Rru01G027520
Rru01G027520	Rru01G027530
Rru01G027530	Rru01G027540
Rru01G027560	Rru01G027570
Rru01G027570	Rru01G027580
Rru01G027790	Rru01G027800
Rru01G027860	Rru01G027870
Rru01G028100	Rru01G028110
Rru01G028140	Rru01G028150
Rru01G028150	Rru01G028160
Rru01G028160	Rru01G028170
Rru01G028600	Rru01G028610
Rru01G028680	Rru01G028690
Rru01G028690	Rru01G028700
Rru01G028700	Rru01G028710
Rru01G028710	Rru01G028720
Rru01G028770	Rru01G028780
Rru01G028780	Rru01G028790
Rru01G028790	Rru01G028800
Rru01G029280	Rru01G029290
Rru01G029300	Rru01G029310
Rru01G029370	Rru01G029380
Rru01G029780	Rru01G029790
Rru01G029790	Rru01G029800
Rru01G030000	Rru01G030010
Rru01G030100	Rru01G030110
Rru01G030150	Rru01G030160
Rru01G030190	Rru01G030200
Rru01G030200	Rru01G030210
Rru01G030210	Rru01G030220
Rru01G030220	Rru01G030230
Rru01G030380	Rru01G030390
Rru01G030580	Rru01G030590
Rru01G030800	Rru01G030810
Rru01G030820	Rru01G030830
Rru01G030890	Rru01G030900
Rru01G031220	Rru01G031230
Rru01G031380	Rru01G031390
Rru01G031700	Rru01G031710
Rru01G031810	Rru01G031820
Rru01G031820	Rru01G031830
Rru01G032200	Rru01G032210
Rru01G032410	Rru01G032420
Rru01G032650	Rru01G032660
Rru01G032800	Rru01G032810
Rru01G032810	Rru01G032820
Rru01G032950	Rru01G032960
Rru01G033030	Rru01G033040
Rru01G033040	Rru01G033050
Rru01G033080	Rru01G033090
Rru01G033100	Rru01G033110
Rru01G033870	Rru01G033880
Rru01G033910	Rru01G033920
Rru01G034020	Rru01G034030
Rru01G034030	Rru01G034040
Rru01G034040	Rru01G034050
Rru01G034050	Rru01G034060
Rru01G034060	Rru01G034070
Rru01G034070	Rru01G034080
Rru01G034080	Rru01G034090
Rru01G034090	Rru01G034100
Rru01G034100	Rru01G034110
Rru01G034120	Rru01G034130
Rru01G034130	Rru01G034140
Rru01G034360	Rru01G034370
Rru01G034610	Rru01G034620
Rru01G034730	Rru01G034740
Rru01G034870	Rru01G034880
Rru01G035160	Rru01G035170
Rru01G035190	Rru01G035200
Rru01G036130	Rru01G036140
Rru01G036360	Rru01G036370
Rru01G036370	Rru01G036380
Rru01G036420	Rru01G036430
Rru01G036470	Rru01G036480
Rru01G036510	Rru01G036520
Rru01G036670	Rru01G036680
Rru01G036730	Rru01G036740
Rru01G036740	Rru01G036750
Rru01G036750	Rru01G036760
Rru01G036780	Rru01G036790
Rru01G036840	Rru01G036850
Rru01G036910	Rru01G036920
Rru01G036970	Rru01G036980
Rru01G037160	Rru01G037170
Rru01G037510	Rru01G037520
Rru01G037790	Rru01G037800
Rru01G037980	Rru01G037990
Rru01G038150	Rru01G038160
Rru01G038210	Rru01G038220
Rru01G038230	Rru01G038240
Rru01G038400	Rru01G038410
Rru01G038890	Rru01G038900
Rru01G038990	Rru01G039000
Rru01G039280	Rru01G039290
Rru01G039290	Rru01G039300
Rru01G039350	Rru01G039360
Rru01G039550	Rru01G039560
Rru01G039660	Rru01G039670
Rru01G039790	Rru01G039800
Rru01G039950	Rru01G039960
Rru01G039960	Rru01G039970
Rru01G040040	Rru01G040050
Rru01G040050	Rru01G040060
Rru01G040130	Rru01G040140
Rru01G040140	Rru01G040150
Rru01G040190	Rru01G040200
Rru01G040250	Rru01G040260
Rru01G040350	Rru01G040360
Rru01G040360	Rru01G040370
Rru01G040390	Rru01G040400
Rru01G040400	Rru01G040410
Rru01G040410	Rru01G040420
Rru01G040620	Rru01G040630
Rru01G040630	Rru01G040640
Rru01G040660	Rru01G040670
Rru01G040860	Rru01G040870
Rru01G041080	Rru01G041090
Rru01G041160	Rru01G041170
Rru01G041290	Rru01G041300
Rru01G041310	Rru01G041320
Rru01G041330	Rru01G041340
Rru01G041340	Rru01G041350
Rru01G041370	Rru01G041380
Rru01G041380	Rru01G041390
Rru01G041480	Rru01G041490
Rru01G041490	Rru01G041500
Rru01G041570	Rru01G041580
Rru01G041620	Rru01G041630
Rru01G041630	Rru01G041640
Rru01G042030	Rru01G042040
Rru01G042080	Rru01G042090
Rru01G042360	Rru01G042370
Rru01G042430	Rru01G042440
Rru01G042460	Rru01G042470
Rru01G042670	Rru01G042680
Rru01G042680	Rru01G042690
Rru01G042690	Rru01G042700
Rru01G042700	Rru01G042710
Rru01G042710	Rru01G042720
Rru01G042720	Rru01G042730
Rru01G042810	Rru01G042820
Rru01G042820	Rru01G042830
Rru01G042870	Rru01G042880
Rru01G042890	Rru01G042900
Rru01G043800	Rru01G043810
Rru01G043840	Rru01G043850
Rru01G044270	Rru01G044280
Rru01G044280	Rru01G044290
Rru01G044310	Rru01G044320
Rru01G044590	Rru01G044600
Rru01G044800	Rru01G044810
Rru01G044840	Rru01G044850
Rru01G045370	Rru01G045380
Rru01G045850	Rru01G045860
Rru01G046010	Rru01G046020
Rru01G046020	Rru01G046030
Rru01G046150	Rru01G046160
Rru01G046160	Rru01G046170
Rru01G046400	Rru01G046410
Rru01G046730	Rru01G046740
Rru01G046850	Rru01G046860
Rru01G046960	Rru01G046970
Rru01G047130	Rru01G047140
Rru01G047180	Rru01G047190
Rru01G047190	Rru01G047200
Rru01G047230	Rru01G047240
Rru01G047240	Rru01G047250
Rru01G047250	Rru01G047260
Rru01G047530	Rru01G047540
Rru01G047570	Rru01G047580
Rru01G047750	Rru01G047760
Rru01G047760	Rru01G047770
Rru01G047820	Rru01G047830
Rru01G047830	Rru01G047840
Rru01G047840	Rru01G047850
Rru01G047850	Rru01G047860
Rru01G047920	Rru01G047930
Rru01G048000	Rru01G048010
Rru01G048010	Rru01G048020
Rru01G048020	Rru01G048030
Rru01G048030	Rru01G048040
Rru01G048040	Rru01G048050
Rru01G048180	Rru01G048190
Rru01G048190	Rru01G048200
Rru01G048520	Rru01G048530
Rru01G048650	Rru01G048660
Rru01G048690	Rru01G048700
Rru01G048850	Rru01G048860
Rru01G049120	Rru01G049130
Rru01G049130	Rru01G049140
Rru01G049400	Rru01G049410
Rru01G049490	Rru01G049500
Rru01G049500	Rru01G049510
Rru01G049580	Rru01G049590
Rru01G049680	Rru01G049690
Rru01G049710	Rru01G049720
Rru01G049740	Rru01G049750
Rru01G049840	Rru01G049850
Rru01G049950	Rru01G049960
Rru01G049960	Rru01G049970
Rru01G050080	Rru01G050090
Rru01G050240	Rru01G050250
Rru01G050400	Rru01G050410
Rru01G050560	Rru01G050570
Rru01G050610	Rru01G050620
Rru01G050770	Rru01G050780
Rru01G050980	Rru01G050990
Rru01G051000	Rru01G051010
Rru01G051120	Rru01G051130
Rru01G051330	Rru01G051340
Rru01G051340	Rru01G051350
Rru01G051350	Rru01G051360
Rru01G051510	Rru01G051520
Rru01G051930	Rru01G051940
Rru01G051940	Rru01G051950
Rru01G051950	Rru01G051960
Rru01G051960	Rru01G051970
Rru01G051980	Rru01G051990
Rru01G051990	Rru01G052000
Rru01G052000	Rru01G052010
Rru01G052010	Rru01G052020
Rru01G052020	Rru01G052030
Rru01G052420	Rru01G052430
Rru01G052490	Rru01G052500
Rru01G053000	Rru01G053010
Rru01G053210	Rru01G053220
Rru01G053920	Rru01G053930
Rru01G054180	Rru01G054190
Rru02G000300	Rru02G000310
Rru02G000420	Rru02G000430
Rru02G000430	Rru02G000440
Rru02G000440	Rru02G000450
Rru02G000450	Rru02G000460
Rru02G000560	Rru02G000570
Rru02G000870	Rru02G000880
Rru02G000900	Rru02G000910
Rru02G001320	Rru02G001330
Rru02G001480	Rru02G001490
Rru02G001560	Rru02G001570
Rru02G001700	Rru02G001710
Rru02G001950	Rru02G001960
Rru02G001960	Rru02G001970
Rru02G001970	Rru02G001980
Rru02G001980	Rru02G001990
Rru02G001990	Rru02G002000
Rru02G002000	Rru02G002010
Rru02G002010	Rru02G002020
Rru02G002380	Rru02G002390
Rru02G002520	Rru02G002530
Rru02G002870	Rru02G002880
Rru02G002880	Rru02G002890
Rru02G003110	Rru02G003120
Rru02G003220	Rru02G003230
Rru02G003310	Rru02G003320
Rru02G003360	Rru02G003370
Rru02G003660	Rru02G003670
Rru02G003710	Rru02G003720
Rru02G003720	Rru02G003730
Rru02G003730	Rru02G003740
Rru02G003740	Rru02G003750
Rru02G004020	Rru02G004030
Rru02G004160	Rru02G004170
Rru02G004610	Rru02G004620
Rru02G004660	Rru02G004670
Rru02G004670	Rru02G004680
Rru02G004850	Rru02G004860
Rru02G005290	Rru02G005300
Rru02G005490	Rru02G005500
Rru02G005500	Rru02G005510
Rru02G005510	Rru02G005520
Rru02G005610	Rru02G005620
Rru02G005820	Rru02G005830
Rru02G005940	Rru02G005950
Rru02G007290	Rru02G007300
Rru02G007490	Rru02G007500
Rru02G007630	Rru02G007640
Rru02G007940	Rru02G007950
Rru02G008070	Rru02G008080
Rru02G008110	Rru02G008120
Rru02G008120	Rru02G008130
Rru02G008250	Rru02G008260
Rru02G008610	Rru02G008620
Rru02G008660	Rru02G008670
Rru02G008830	Rru02G008840
Rru02G008870	Rru02G008880
Rru02G008880	Rru02G008890
Rru02G009000	Rru02G009010
Rru02G009010	Rru02G009020
Rru02G009020	Rru02G009030
Rru02G009060	Rru02G009070
Rru02G009070	Rru02G009080
Rru02G009090	Rru02G009100
Rru02G009490	Rru02G009500
Rru02G010380	Rru02G010390
Rru02G010390	Rru02G010400
Rru02G010420	Rru02G010430
Rru02G010430	Rru02G010440
Rru02G010440	Rru02G010450
Rru02G010450	Rru02G010460
Rru02G011150	Rru02G011160
Rru02G011700	Rru02G011710
Rru02G011740	Rru02G011750
Rru02G011770	Rru02G011780
Rru02G011780	Rru02G011790
Rru02G011790	Rru02G011800
Rru02G011810	Rru02G011820
Rru02G011880	Rru02G011890
Rru02G011930	Rru02G011940
Rru02G011940	Rru02G011950
Rru02G011950	Rru02G011960
Rru02G011960	Rru02G011970
Rru02G012020	Rru02G012030
Rru02G012270	Rru02G012280
Rru02G012400	Rru02G012410
Rru02G012410	Rru02G012420
Rru02G012640	Rru02G012650
Rru02G012700	Rru02G012710
Rru02G012780	Rru02G012790
Rru02G012890	Rru02G012900
Rru02G012980	Rru02G012990
Rru02G013250	Rru02G013260
Rru02G013330	Rru02G013340
Rru02G013560	Rru02G013570
Rru02G013570	Rru02G013580
Rru02G013580	Rru02G013590
Rru02G013940	Rru02G013950
Rru02G014030	Rru02G014040
Rru02G014070	Rru02G014080
Rru02G014130	Rru02G014140
Rru02G014160	Rru02G014170
Rru02G014450	Rru02G014460
Rru02G014510	Rru02G014520
Rru02G014520	Rru02G014530
Rru02G014530	Rru02G014540
Rru02G014540	Rru02G014550
Rru02G014600	Rru02G014610
Rru02G014710	Rru02G014720
Rru02G014870	Rru02G014880
Rru02G014880	Rru02G014890
Rru02G014890	Rru02G014900
Rru02G014900	Rru02G014910
Rru02G014920	Rru02G014930
Rru02G015490	Rru02G015500
Rru02G015610	Rru02G015620
Rru02G015920	Rru02G015930
Rru02G016010	Rru02G016020
Rru02G016230	Rru02G016240
Rru02G016370	Rru02G016380
Rru02G016880	Rru02G016890
Rru02G016890	Rru02G016900
Rru02G016970	Rru02G016980
Rru02G016980	Rru02G016990
Rru02G017000	Rru02G017010
Rru02G017060	Rru02G017070
Rru02G017090	Rru02G017100
Rru02G017110	Rru02G017120
Rru02G017210	Rru02G017220
Rru02G017370	Rru02G017380
Rru02G017460	Rru02G017470
Rru02G017560	Rru02G017570
Rru02G017570	Rru02G017580
Rru02G017840	Rru02G017850
Rru02G017860	Rru02G017870
Rru02G017900	Rru02G017910
Rru02G017940	Rru02G017950
Rru02G017980	Rru02G017990
Rru02G017990	Rru02G018000
Rru02G018160	Rru02G018170
Rru02G018170	Rru02G018180
Rru02G018180	Rru02G018190
Rru02G018270	Rru02G018280
Rru02G018330	Rru02G018340
Rru02G018350	Rru02G018360
Rru02G018400	Rru02G018410
Rru02G018410	Rru02G018420
Rru02G018420	Rru02G018430
Rru02G018830	Rru02G018840
Rru02G019150	Rru02G019160
Rru02G019160	Rru02G019170
Rru02G019200	Rru02G019210
Rru02G019610	Rru02G019620
Rru02G019620	Rru02G019630
Rru02G019890	Rru02G019900
Rru02G020030	Rru02G020040
Rru02G020040	Rru02G020050
Rru02G020180	Rru02G020190
Rru02G020230	Rru02G020240
Rru02G020240	Rru02G020250
Rru02G020250	Rru02G020260
Rru02G020260	Rru02G020270
Rru02G020270	Rru02G020280
Rru02G020320	Rru02G020330
Rru02G020330	Rru02G020340
Rru02G020380	Rru02G020390
Rru02G020520	Rru02G020530
Rru02G020900	Rru02G020910
Rru02G021110	Rru02G021120
Rru02G021120	Rru02G021130
Rru02G021130	Rru02G021140
Rru02G021160	Rru02G021170
Rru02G021370	Rru02G021380
Rru02G021410	Rru02G021420
Rru02G021880	Rru02G021890
Rru02G021950	Rru02G021960
Rru02G021980	Rru02G021990
Rru02G021990	Rru02G022000
Rru02G022060	Rru02G022070
Rru02G022120	Rru02G022130
Rru02G022210	Rru02G022220
Rru02G022450	Rru02G022460
Rru02G022460	Rru02G022470
Rru02G022610	Rru02G022620
Rru02G022730	Rru02G022740
Rru02G022750	Rru02G022760
Rru02G022760	Rru02G022770
Rru02G022770	Rru02G022780
Rru02G022790	Rru02G022800
Rru02G023140	Rru02G023150
Rru02G023150	Rru02G023160
Rru02G023310	Rru02G023320
Rru02G023350	Rru02G023360
Rru02G023600	Rru02G023610
Rru02G023680	Rru02G023690
Rru02G023690	Rru02G023700
Rru02G023720	Rru02G023730
Rru02G023850	Rru02G023860
Rru02G023860	Rru02G023870
Rru02G023870	Rru02G023880
Rru02G023900	Rru02G023910
Rru02G024450	Rru02G024460
Rru02G025040	Rru02G025050
Rru02G025110	Rru02G025120
Rru02G025120	Rru02G025130
Rru02G025390	Rru02G025400
Rru02G026000	Rru02G026010
Rru02G026700	Rru02G026710
Rru02G027760	Rru02G027770
Rru02G028090	Rru02G028100
Rru02G028100	Rru02G028110
Rru02G028270	Rru02G028280
Rru02G028870	Rru02G028880
Rru02G029330	Rru02G029340
Rru02G029340	Rru02G029350
Rru02G029440	Rru02G029450
Rru02G029970	Rru02G029980
Rru02G030140	Rru02G030150
Rru02G030250	Rru02G030260
Rru02G030350	Rru02G030360
Rru02G030460	Rru02G030470
Rru02G031760	Rru02G031770
Rru02G032850	Rru02G032860
Rru02G033240	Rru02G033250
Rru02G033860	Rru02G033870
Rru02G033920	Rru02G033930
Rru02G033950	Rru02G033960
Rru02G033960	Rru02G033970
Rru02G034400	Rru02G034410
Rru02G034940	Rru02G034950
Rru02G035520	Rru02G035530
Rru02G035530	Rru02G035540
Rru02G035540	Rru02G035550
Rru02G036140	Rru02G036150
Rru02G036410	Rru02G036420
Rru02G036690	Rru02G036700
Rru02G036720	Rru02G036730
Rru02G037360	Rru02G037370
Rru02G038230	Rru02G038240
Rru02G038240	Rru02G038250
Rru02G038260	Rru02G038270
Rru02G038300	Rru02G038310
Rru02G038380	Rru02G038390
Rru02G038390	Rru02G038400
Rru02G039000	Rru02G039010
Rru02G039130	Rru02G039140
Rru02G039640	Rru02G039650
Rru02G039690	Rru02G039700
Rru02G040000	Rru02G040010
Rru02G040060	Rru02G040070
Rru02G040070	Rru02G040080
Rru02G040080	Rru02G040090
Rru02G040110	Rru02G040120
Rru02G040500	Rru02G040510
Rru02G040540	Rru02G040550
Rru02G040910	Rru02G040920
Rru02G041570	Rru02G041580
Rru02G042510	Rru02G042520
Rru02G042770	Rru02G042780
Rru02G042800	Rru02G042810
Rru02G042980	Rru02G042990
Rru02G043180	Rru02G043190
Rru02G043700	Rru02G043710
Rru02G043760	Rru02G043770
Rru02G043990	Rru02G044000
Rru02G044080	Rru02G044090
Rru02G044230	Rru02G044240
Rru02G044390	Rru02G044400
Rru02G044920	Rru02G044930
Rru02G045210	Rru02G045220
Rru02G045530	Rru02G045540
Rru02G045970	Rru02G045980
Rru02G046010	Rru02G046020
Rru02G046070	Rru02G046080
Rru02G046670	Rru02G046680
Rru02G046700	Rru02G046710
Rru02G047030	Rru02G047040
Rru02G047060	Rru02G047070
Rru02G047070	Rru02G047080
Rru02G047100	Rru02G047110
Rru02G047190	Rru02G047200
Rru02G047200	Rru02G047210
Rru02G047440	Rru02G047450
Rru02G047910	Rru02G047920
Rru02G048060	Rru02G048070
Rru02G048160	Rru02G048170
Rru02G048580	Rru02G048590
Rru02G048690	Rru02G048700
Rru02G048960	Rru02G048970
Rru02G048990	Rru02G049000
Rru02G050070	Rru02G050080
Rru02G050390	Rru02G050400
Rru02G050400	Rru02G050410
Rru02G050760	Rru02G050770
Rru02G050790	Rru02G050800
Rru02G050980	Rru02G050990
Rru02G051010	Rru02G051020
Rru02G051290	Rru02G051300
Rru02G051390	Rru02G051400
Rru02G051710	Rru02G051720
Rru02G051720	Rru02G051730
Rru02G052220	Rru02G052230
Rru02G052280	Rru02G052290
Rru02G052420	Rru02G052430
Rru02G052430	Rru02G052440
Rru02G052630	Rru02G052640
Rru02G052690	Rru02G052700
Rru02G052850	Rru02G052860
Rru02G052920	Rru02G052930
Rru02G053260	Rru02G053270
Rru02G053300	Rru02G053310
Rru02G053680	Rru02G053690
Rru02G053800	Rru02G053810
Rru02G053950	Rru02G053960
Rru02G053960	Rru02G053970
Rru02G053970	Rru02G053980
Rru02G053980	Rru02G053990
Rru02G054250	Rru02G054260
Rru02G054380	Rru02G054390
Rru02G054420	Rru02G054430
Rru02G054640	Rru02G054650
Rru02G054760	Rru02G054770
Rru02G054910	Rru02G054920
Rru02G055030	Rru02G055040
Rru02G055160	Rru02G055170
Rru02G055210	Rru02G055220
Rru02G055420	Rru02G055430
Rru02G055430	Rru02G055440
Rru02G055440	Rru02G055450
Rru02G055500	Rru02G055510
Rru02G055560	Rru02G055570
Rru02G055700	Rru02G055710
Rru02G055710	Rru02G055720
Rru02G055720	Rru02G055730
Rru02G055920	Rru02G055930
Rru02G055930	Rru02G055940
Rru02G055940	Rru02G055950
Rru02G056060	Rru02G056070
Rru02G056070	Rru02G056080
Rru02G056080	Rru02G056090
Rru02G056090	Rru02G056100
Rru02G056150	Rru02G056160
Rru02G056200	Rru02G056210
Rru02G056220	Rru02G056230
Rru02G056230	Rru02G056240
Rru02G056240	Rru02G056250
Rru02G056290	Rru02G056300
Rru02G056300	Rru02G056310
Rru02G056850	Rru02G056860
Rru02G056900	Rru02G056910
Rru02G056960	Rru02G056970
Rru02G057270	Rru02G057280
Rru02G057450	Rru02G057460
Rru02G058140	Rru02G058150
Rru02G058210	Rru02G058220
Rru02G058360	Rru02G058370
Rru02G058470	Rru02G058480
Rru02G058550	Rru02G058560
Rru02G058560	Rru02G058570
Rru02G058640	Rru02G058650
Rru02G059050	Rru02G059060
Rru02G059440	Rru02G059450
Rru02G059450	Rru02G059460
Rru02G059460	Rru02G059470
Rru02G059550	Rru02G059560
Rru02G059660	Rru02G059670
Rru02G060000	Rru02G060010
Rru02G060080	Rru02G060090
Rru02G060200	Rru02G060210
Rru02G060210	Rru02G060220
Rru02G060360	Rru02G060370
Rru02G060680	Rru02G060690
Rru02G060820	Rru02G060830
Rru02G060860	Rru02G060870
Rru02G060870	Rru02G060880
Rru02G060880	Rru02G060890
Rru02G061100	Rru02G061110
Rru02G061210	Rru02G061220
Rru02G061220	Rru02G061230
Rru02G061230	Rru02G061240
Rru02G061240	Rru02G061250
Rru02G061250	Rru02G061260
Rru02G061340	Rru02G061350
Rru02G061550	Rru02G061560
Rru02G061700	Rru02G061710
Rru02G061880	Rru02G061890
Rru02G062240	Rru02G062250
Rru02G062620	Rru02G062630
Rru02G062640	Rru02G062650
Rru02G062690	Rru02G062700
Rru02G062760	Rru02G062770
Rru02G063050	Rru02G063060
Rru02G063570	Rru02G063580
Rru02G063610	Rru02G063620
Rru02G063640	Rru02G063650
Rru02G063700	Rru02G063710
Rru02G063860	Rru02G063870
Rru02G063900	Rru02G063910
Rru02G063950	Rru02G063960
Rru02G064070	Rru02G064080
Rru02G064210	Rru02G064220
Rru02G064220	Rru02G064230
Rru02G064230	Rru02G064240
Rru02G064280	Rru02G064290
Rru02G064440	Rru02G064450
Rru02G064470	Rru02G064480
Rru02G064480	Rru02G064490
Rru02G064490	Rru02G064500
Rru02G064530	Rru02G064540
Rru02G064600	Rru02G064610
Rru02G064990	Rru02G065000
Rru02G065020	Rru02G065030
Rru02G065050	Rru02G065060
Rru02G065460	Rru02G065470
Rru02G065500	Rru02G065510
Rru02G065710	Rru02G065720
Rru02G065760	Rru02G065770
Rru02G065960	Rru02G065970
Rru02G066080	Rru02G066090
Rru02G066170	Rru02G066180
Rru02G066460	Rru02G066470
Rru02G066470	Rru02G066480
Rru02G066480	Rru02G066490
Rru02G066630	Rru02G066640
Rru02G066640	Rru02G066650
Rru02G066680	Rru02G066690
Rru02G066800	Rru02G066810
Rru02G066810	Rru02G066820
Rru02G066920	Rru02G066930
Rru02G066930	Rru02G066940
Rru02G066940	Rru02G066950
Rru02G066950	Rru02G066960
Rru02G066960	Rru02G066970
Rru02G066970	Rru02G066980
Rru02G067160	Rru02G067170
Rru02G067170	Rru02G067180
Rru02G067180	Rru02G067190
Rru02G067200	Rru02G067210
Rru02G067210	Rru02G067220
Rru02G067430	Rru02G067440
Rru02G067460	Rru02G067470
Rru02G067470	Rru02G067480
Rru02G067480	Rru02G067490
Rru02G067490	Rru02G067500
Rru02G067650	Rru02G067660
Rru02G067710	Rru02G067720
Rru02G067720	Rru02G067730
Rru02G067730	Rru02G067740
Rru02G067840	Rru02G067850
Rru02G067860	Rru02G067870
Rru02G067870	Rru02G067880
Rru02G067910	Rru02G067920
Rru02G067920	Rru02G067930
Rru02G067930	Rru02G067940
Rru02G067940	Rru02G067950
Rru02G067950	Rru02G067960
Rru02G067960	Rru02G067970
Rru02G067970	Rru02G067980
Rru02G067980	Rru02G067990
Rru02G067990	Rru02G068000
Rru02G068390	Rru02G068400
Rru02G068400	Rru02G068410
Rru02G068980	Rru02G068990
Rru02G069080	Rru02G069090
Rru02G069110	Rru02G069120
Rru02G069720	Rru02G069730
Rru02G069800	Rru02G069810
Rru02G069840	Rru02G069850
Rru02G069990	Rru02G070000
Rru02G070260	Rru02G070270
Rru02G070590	Rru02G070600
Rru02G070630	Rru02G070640
Rru02G070670	Rru02G070680
Rru02G070720	Rru02G070730
Rru02G070820	Rru02G070830
Rru02G070840	Rru02G070850
Rru02G071090	Rru02G071100
Rru02G071410	Rru02G071420
Rru02G072110	Rru02G072120
Rru02G072190	Rru02G072200
Rru03G000270	Rru03G000280
Rru03G001120	Rru03G001130
Rru03G001190	Rru03G001200
Rru03G001200	Rru03G001210
Rru03G001210	Rru03G001220
Rru03G001550	Rru03G001560
Rru03G001660	Rru03G001670
Rru03G002040	Rru03G002050
Rru03G002050	Rru03G002060
Rru03G002060	Rru03G002070
Rru03G002070	Rru03G002080
Rru03G002190	Rru03G002200
Rru03G002330	Rru03G002340
Rru03G002400	Rru03G002410
Rru03G002720	Rru03G002730
Rru03G002990	Rru03G003000
Rru03G003240	Rru03G003250
Rru03G003360	Rru03G003370
Rru03G003480	Rru03G003490
Rru03G003510	Rru03G003520
Rru03G003520	Rru03G003530
Rru03G003530	Rru03G003540
Rru03G003540	Rru03G003550
Rru03G003550	Rru03G003560
Rru03G003560	Rru03G003570
Rru03G003700	Rru03G003710
Rru03G003970	Rru03G003980
Rru03G004070	Rru03G004080
Rru03G004080	Rru03G004090
Rru03G004170	Rru03G004180
Rru03G004280	Rru03G004290
Rru03G004320	Rru03G004330
Rru03G004330	Rru03G004340
Rru03G004340	Rru03G004350
Rru03G004380	Rru03G004390
Rru03G004600	Rru03G004610
Rru03G004870	Rru03G004880
Rru03G004880	Rru03G004890
Rru03G004890	Rru03G004900
Rru03G004900	Rru03G004910
Rru03G004910	Rru03G004920
Rru03G004950	Rru03G004960
Rru03G004960	Rru03G004970
Rru03G004970	Rru03G004980
Rru03G005020	Rru03G005030
Rru03G005040	Rru03G005050
Rru03G005060	Rru03G005070
Rru03G005170	Rru03G005180
Rru03G005180	Rru03G005190
Rru03G005190	Rru03G005200
Rru03G005200	Rru03G005210
Rru03G005320	Rru03G005330
Rru03G005360	Rru03G005370
Rru03G005370	Rru03G005380
Rru03G005380	Rru03G005390
Rru03G005390	Rru03G005400
Rru03G005400	Rru03G005410
Rru03G005410	Rru03G005420
Rru03G005450	Rru03G005460
Rru03G005540	Rru03G005550
Rru03G005780	Rru03G005790
Rru03G006120	Rru03G006130
Rru03G006520	Rru03G006530
Rru03G006580	Rru03G006590
Rru03G006590	Rru03G006600
Rru03G006630	Rru03G006640
Rru03G006640	Rru03G006650
Rru03G006850	Rru03G006860
Rru03G006920	Rru03G006930
Rru03G007160	Rru03G007170
Rru03G007180	Rru03G007190
Rru03G007220	Rru03G007230
Rru03G007360	Rru03G007370
Rru03G007370	Rru03G007380
Rru03G007530	Rru03G007540
Rru03G008070	Rru03G008080
Rru03G008080	Rru03G008090
Rru03G008380	Rru03G008390
Rru03G008690	Rru03G008700
Rru03G008700	Rru03G008710
Rru03G009050	Rru03G009060
Rru03G009350	Rru03G009360
Rru03G009440	Rru03G009450
Rru03G009790	Rru03G009800
Rru03G009820	Rru03G009830
Rru03G010010	Rru03G010020
Rru03G010180	Rru03G010190
Rru03G010250	Rru03G010260
Rru03G010260	Rru03G010270
Rru03G010380	Rru03G010390
Rru03G010390	Rru03G010400
Rru03G010400	Rru03G010410
Rru03G010440	Rru03G010450
Rru03G010620	Rru03G010630
Rru03G010630	Rru03G010640
Rru03G010700	Rru03G010710
Rru03G011030	Rru03G011040
Rru03G011880	Rru03G011890
Rru03G011910	Rru03G011920
Rru03G011930	Rru03G011940
Rru03G012120	Rru03G012130
Rru03G012150	Rru03G012160
Rru03G012270	Rru03G012280
Rru03G012880	Rru03G012890
Rru03G013020	Rru03G013030
Rru03G013260	Rru03G013270
Rru03G013430	Rru03G013440
Rru03G013630	Rru03G013640
Rru03G013740	Rru03G013750
Rru03G014360	Rru03G014370
Rru03G014610	Rru03G014620
Rru03G015500	Rru03G015510
Rru03G015690	Rru03G015700
Rru03G015910	Rru03G015920
Rru03G016200	Rru03G016210
Rru03G016480	Rru03G016490
Rru03G016790	Rru03G016800
Rru03G016920	Rru03G016930
Rru03G017170	Rru03G017180
Rru03G017220	Rru03G017230
Rru03G017230	Rru03G017240
Rru03G017370	Rru03G017380
Rru03G017720	Rru03G017730
Rru03G017800	Rru03G017810
Rru03G017810	Rru03G017820
Rru03G017940	Rru03G017950
Rru03G018060	Rru03G018070
Rru03G018100	Rru03G018110
Rru03G018110	Rru03G018120
Rru03G018120	Rru03G018130
Rru03G018220	Rru03G018230
Rru03G018230	Rru03G018240
Rru03G018320	Rru03G018330
Rru03G018630	Rru03G018640
Rru03G018730	Rru03G018740
Rru03G019100	Rru03G019110
Rru03G019110	Rru03G019120
Rru03G019120	Rru03G019130
Rru03G019130	Rru03G019140
Rru03G019140	Rru03G019150
Rru03G020200	Rru03G020210
Rru03G020530	Rru03G020540
Rru03G020540	Rru03G020550
Rru03G020550	Rru03G020560
Rru03G020780	Rru03G020790
Rru03G021240	Rru03G021250
Rru03G021560	Rru03G021570
Rru03G021570	Rru03G021580
Rru03G022320	Rru03G022330
Rru03G022750	Rru03G022760
Rru03G023170	Rru03G023180
Rru03G024210	Rru03G024220
Rru03G024340	Rru03G024350
Rru03G025200	Rru03G025210
Rru03G025210	Rru03G025220
Rru03G025340	Rru03G025350
Rru03G025350	Rru03G025360
Rru03G025370	Rru03G025380
Rru03G025380	Rru03G025390
Rru03G025390	Rru03G025400
Rru03G025580	Rru03G025590
Rru03G025920	Rru03G025930
Rru03G026200	Rru03G026210
Rru03G026710	Rru03G026720
Rru03G026760	Rru03G026770
Rru03G026790	Rru03G026800
Rru03G027120	Rru03G027130
Rru03G027130	Rru03G027140
Rru03G027650	Rru03G027660
Rru03G027910	Rru03G027920
Rru03G028330	Rru03G028340
Rru03G028340	Rru03G028350
Rru03G028350	Rru03G028360
Rru03G028440	Rru03G028450
Rru03G028510	Rru03G028520
Rru03G028550	Rru03G028560
Rru03G028940	Rru03G028950
Rru03G028950	Rru03G028960
Rru03G028960	Rru03G028970
Rru03G028990	Rru03G029000
Rru03G029080	Rru03G029090
Rru03G029210	Rru03G029220
Rru03G029450	Rru03G029460
Rru03G029760	Rru03G029770
Rru03G029790	Rru03G029800
Rru03G030070	Rru03G030080
Rru03G030080	Rru03G030090
Rru03G030290	Rru03G030300
Rru03G030350	Rru03G030360
Rru03G030650	Rru03G030660
Rru03G030700	Rru03G030710
Rru03G030740	Rru03G030750
Rru03G030780	Rru03G030790
Rru03G030970	Rru03G030980
Rru03G031060	Rru03G031070
Rru03G031940	Rru03G031950
Rru03G031950	Rru03G031960
Rru03G031960	Rru03G031970
Rru03G032010	Rru03G032020
Rru03G032070	Rru03G032080
Rru03G032340	Rru03G032350
Rru03G032830	Rru03G032840
Rru03G032890	Rru03G032900
Rru03G033340	Rru03G033350
Rru03G033760	Rru03G033770
Rru03G034220	Rru03G034230
Rru03G034590	Rru03G034600
Rru03G035120	Rru03G035130
Rru03G035380	Rru03G035390
Rru03G035430	Rru03G035440
Rru03G035640	Rru03G035650
Rru03G035680	Rru03G035690
Rru03G036290	Rru03G036300
Rru03G036600	Rru03G036610
Rru03G036690	Rru03G036700
Rru03G036700	Rru03G036710
Rru03G036730	Rru03G036740
Rru03G036790	Rru03G036800
Rru03G037770	Rru03G037780
Rru03G037970	Rru03G037980
Rru03G038140	Rru03G038150
Rru03G039120	Rru03G039130
Rru03G039150	Rru03G039160
Rru03G039650	Rru03G039660
Rru03G040230	Rru03G040240
Rru03G040560	Rru03G040570
Rru03G040810	Rru03G040820
Rru03G040820	Rru03G040830
Rru03G040900	Rru03G040910
Rru03G041440	Rru03G041450
Rru03G042020	Rru03G042030
Rru03G042030	Rru03G042040
Rru03G042940	Rru03G042950
Rru03G043160	Rru03G043170
Rru03G044080	Rru03G044090
Rru03G044290	Rru03G044300
Rru03G044390	Rru03G044400
Rru03G046840	Rru03G046850
Rru04G000400	Rru04G000410
Rru04G000410	Rru04G000420
Rru04G000420	Rru04G000430
Rru04G000570	Rru04G000580
Rru04G001320	Rru04G001330
Rru04G001860	Rru04G001870
Rru04G001920	Rru04G001930
Rru04G002360	Rru04G002370
Rru04G002370	Rru04G002380
Rru04G002450	Rru04G002460
Rru04G002960	Rru04G002970
Rru04G002970	Rru04G002980
Rru04G003010	Rru04G003020
Rru04G003070	Rru04G003080
Rru04G003530	Rru04G003540
Rru04G003740	Rru04G003750
Rru04G003800	Rru04G003810
Rru04G003880	Rru04G003890
Rru04G004210	Rru04G004220
Rru04G004220	Rru04G004230
Rru04G004230	Rru04G004240
Rru04G004700	Rru04G004710
Rru04G004750	Rru04G004760
Rru04G004900	Rru04G004910
Rru04G004910	Rru04G004920
Rru04G005020	Rru04G005030
Rru04G005040	Rru04G005050
Rru04G005050	Rru04G005060
Rru04G005150	Rru04G005160
Rru04G005180	Rru04G005190
Rru04G005190	Rru04G005200
Rru04G005310	Rru04G005320
Rru04G005320	Rru04G005330
Rru04G005350	Rru04G005360
Rru04G005410	Rru04G005420
Rru04G005420	Rru04G005430
Rru04G005490	Rru04G005500
Rru04G005500	Rru04G005510
Rru04G005550	Rru04G005560
Rru04G005640	Rru04G005650
Rru04G005740	Rru04G005750
Rru04G005880	Rru04G005890
Rru04G006000	Rru04G006010
Rru04G006310	Rru04G006320
Rru04G006320	Rru04G006330
Rru04G007020	Rru04G007030
Rru04G007130	Rru04G007140
Rru04G007270	Rru04G007280
Rru04G007850	Rru04G007860
Rru04G008380	Rru04G008390
Rru04G009060	Rru04G009070
Rru04G009350	Rru04G009360
Rru04G009490	Rru04G009500
Rru04G009540	Rru04G009550
Rru04G009810	Rru04G009820
Rru04G009930	Rru04G009940
Rru04G009940	Rru04G009950
Rru04G010400	Rru04G010410
Rru04G010410	Rru04G010420
Rru04G010420	Rru04G010430
Rru04G010550	Rru04G010560
Rru04G010580	Rru04G010590
Rru04G010590	Rru04G010600
Rru04G010600	Rru04G010610
Rru04G010740	Rru04G010750
Rru04G010950	Rru04G010960
Rru04G011460	Rru04G011470
Rru04G011510	Rru04G011520
Rru04G011530	Rru04G011540
Rru04G012040	Rru04G012050
Rru04G012720	Rru04G012730
Rru04G013130	Rru04G013140
Rru04G013640	Rru04G013650
Rru04G013660	Rru04G013670
Rru04G013780	Rru04G013790
Rru04G013790	Rru04G013800
Rru04G014130	Rru04G014140
Rru04G014140	Rru04G014150
Rru04G014150	Rru04G014160
Rru04G014160	Rru04G014170
Rru04G014380	Rru04G014390
Rru04G014390	Rru04G014400
Rru04G014420	Rru04G014430
Rru04G014700	Rru04G014710
Rru04G014730	Rru04G014740
Rru04G014740	Rru04G014750
Rru04G014930	Rru04G014940
Rru04G014980	Rru04G014990
Rru04G015490	Rru04G015500
Rru04G016100	Rru04G016110
Rru04G016250	Rru04G016260
Rru04G016630	Rru04G016640
Rru04G016790	Rru04G016800
Rru04G016800	Rru04G016810
Rru04G016810	Rru04G016820
Rru04G017010	Rru04G017020
Rru04G017080	Rru04G017090
Rru04G019010	Rru04G019020
Rru04G019210	Rru04G019220
Rru04G019510	Rru04G019520
Rru04G019860	Rru04G019870
Rru04G020240	Rru04G020250
Rru04G020520	Rru04G020530
Rru04G021110	Rru04G021120
Rru04G021120	Rru04G021130
Rru04G021130	Rru04G021140
Rru04G021500	Rru04G021510
Rru04G021510	Rru04G021520
Rru04G021520	Rru04G021530
Rru04G021530	Rru04G021540
Rru04G021540	Rru04G021550
Rru04G021740	Rru04G021750
Rru04G022610	Rru04G022620
Rru04G022620	Rru04G022630
Rru04G022630	Rru04G022640
Rru04G022640	Rru04G022650
Rru04G022710	Rru04G022720
Rru04G022890	Rru04G022900
Rru04G023080	Rru04G023090
Rru04G023090	Rru04G023100
Rru04G023100	Rru04G023110
Rru04G023180	Rru04G023190
Rru04G023610	Rru04G023620
Rru04G023720	Rru04G023730
Rru04G023810	Rru04G023820
Rru04G024190	Rru04G024200
Rru04G024410	Rru04G024420
Rru04G024450	Rru04G024460
Rru04G024560	Rru04G024570
Rru04G024810	Rru04G024820
Rru04G025230	Rru04G025240
Rru04G025240	Rru04G025250
Rru04G025250	Rru04G025260
Rru04G025260	Rru04G025270
Rru04G025640	Rru04G025650
Rru04G025960	Rru04G025970
Rru04G025990	Rru04G026000
Rru04G026180	Rru04G026190
Rru04G026380	Rru04G026390
Rru04G026390	Rru04G026400
Rru04G026420	Rru04G026430
Rru04G027420	Rru04G027430
Rru04G027520	Rru04G027530
Rru04G027910	Rru04G027920
Rru04G028290	Rru04G028300
Rru04G028350	Rru04G028360
Rru04G028380	Rru04G028390
Rru04G028410	Rru04G028420
Rru04G028420	Rru04G028430
Rru04G028430	Rru04G028440
Rru04G028440	Rru04G028450
Rru04G028830	Rru04G028840
Rru04G029080	Rru04G029090
Rru04G029090	Rru04G029100
Rru04G029100	Rru04G029110
Rru04G029180	Rru04G029190
Rru04G029200	Rru04G029210
Rru04G029360	Rru04G029370
Rru04G029500	Rru04G029510
Rru04G029940	Rru04G029950
Rru04G030160	Rru04G030170
Rru04G030190	Rru04G030200
Rru04G030360	Rru04G030370
Rru04G030660	Rru04G030670
Rru04G031550	Rru04G031560
Rru04G031600	Rru04G031610
Rru04G031630	Rru04G031640
Rru04G031710	Rru04G031720
Rru04G031720	Rru04G031730
Rru04G032140	Rru04G032150
Rru04G032150	Rru04G032160
Rru04G032190	Rru04G032200
Rru04G032240	Rru04G032250
Rru04G032270	Rru04G032280
Rru04G032280	Rru04G032290
Rru04G032310	Rru04G032320
Rru04G032670	Rru04G032680
Rru04G032680	Rru04G032690
Rru04G032840	Rru04G032850
Rru04G033090	Rru04G033100
Rru04G033290	Rru04G033300
Rru04G033670	Rru04G033680
Rru04G033680	Rru04G033690
Rru04G034440	Rru04G034450
Rru04G034540	Rru04G034550
Rru04G034940	Rru04G034950
Rru04G035040	Rru04G035050
Rru04G035050	Rru04G035060
Rru04G035060	Rru04G035070
Rru04G035320	Rru04G035330
Rru04G035600	Rru04G035610
Rru04G035660	Rru04G035670
Rru04G035670	Rru04G035680
Rru04G035680	Rru04G035690
Rru04G035690	Rru04G035700
Rru04G035870	Rru04G035880
Rru04G036210	Rru04G036220
Rru04G036380	Rru04G036390
Rru04G036620	Rru04G036630
Rru04G037090	Rru04G037100
Rru04G037260	Rru04G037270
Rru04G037330	Rru04G037340
Rru04G037800	Rru04G037810
Rru04G037830	Rru04G037840
Rru04G038010	Rru04G038020
Rru04G038130	Rru04G038140
Rru04G038140	Rru04G038150
Rru04G038310	Rru04G038320
Rru04G038340	Rru04G038350
Rru04G038350	Rru04G038360
Rru04G038400	Rru04G038410
Rru04G038440	Rru04G038450
Rru04G038750	Rru04G038760
Rru04G038830	Rru04G038840
Rru04G039090	Rru04G039100
Rru04G039100	Rru04G039110
Rru04G039110	Rru04G039120
Rru04G039140	Rru04G039150
Rru04G039150	Rru04G039160
Rru04G039390	Rru04G039400
Rru04G039400	Rru04G039410
Rru04G039410	Rru04G039420
Rru04G039420	Rru04G039430
Rru04G039450	Rru04G039460
Rru04G039580	Rru04G039590
Rru04G039630	Rru04G039640
Rru04G039810	Rru04G039820
Rru04G040100	Rru04G040110
Rru04G040110	Rru04G040120
Rru04G040480	Rru04G040490
Rru04G040630	Rru04G040640
Rru04G040640	Rru04G040650
Rru04G040680	Rru04G040690
Rru04G041070	Rru04G041080
Rru04G041080	Rru04G041090
Rru04G041090	Rru04G041100
Rru04G041100	Rru04G041110
Rru04G041340	Rru04G041350
Rru04G041360	Rru04G041370
Rru04G041390	Rru04G041400
Rru04G041410	Rru04G041420
Rru04G041560	Rru04G041570
Rru04G041570	Rru04G041580
Rru04G041620	Rru04G041630
Rru04G041780	Rru04G041790
Rru04G041790	Rru04G041800
Rru04G041980	Rru04G041990
Rru04G042000	Rru04G042010
Rru04G042090	Rru04G042100
Rru04G042140	Rru04G042150
Rru04G042320	Rru04G042330
Rru04G042350	Rru04G042360
Rru04G042550	Rru04G042560
Rru04G043070	Rru04G043080
Rru04G043340	Rru04G043350
Rru04G043430	Rru04G043440
Rru04G043480	Rru04G043490
Rru04G043910	Rru04G043920
Rru04G043970	Rru04G043980
Rru04G043980	Rru04G043990
Rru04G044060	Rru04G044070
Rru04G044280	Rru04G044290
Rru04G044290	Rru04G044300
Rru04G044340	Rru04G044350
Rru04G044350	Rru04G044360
Rru04G044360	Rru04G044370
Rru04G044390	Rru04G044400
Rru04G044440	Rru04G044450
Rru04G044460	Rru04G044470
Rru04G044470	Rru04G044480
Rru04G044900	Rru04G044910
Rru04G044970	Rru04G044980
Rru04G044980	Rru04G044990
Rru04G045000	Rru04G045010
Rru04G045010	Rru04G045020
Rru04G045400	Rru04G045410
Rru04G045410	Rru04G045420
Rru04G045560	Rru04G045570
Rru04G045760	Rru04G045770
Rru04G046110	Rru04G046120
Rru04G046120	Rru04G046130
Rru04G046180	Rru04G046190
Rru04G046190	Rru04G046200
Rru04G046630	Rru04G046640
Rru04G046650	Rru04G046660
Rru04G046730	Rru04G046740
Rru04G047150	Rru04G047160
Rru04G047220	Rru04G047230
Rru04G047430	Rru04G047440
Rru04G047520	Rru04G047530
Rru04G047580	Rru04G047590
Rru04G047700	Rru04G047710
Rru04G047780	Rru04G047790
Rru04G047790	Rru04G047800
Rru04G048130	Rru04G048140
Rru04G048140	Rru04G048150
Rru04G048170	Rru04G048180
Rru04G048230	Rru04G048240
Rru04G048310	Rru04G048320
Rru04G048580	Rru04G048590
Rru04G048700	Rru04G048710
Rru04G048780	Rru04G048790
Rru04G049030	Rru04G049040
Rru04G049040	Rru04G049050
Rru04G049050	Rru04G049060
Rru04G049260	Rru04G049270
Rru04G049270	Rru04G049280
Rru04G049280	Rru04G049290
Rru04G049310	Rru04G049320
Rru04G049910	Rru04G049920
Rru04G049950	Rru04G049960
Rru04G050100	Rru04G050110
Rru04G050110	Rru04G050120
Rru04G050300	Rru04G050310
Rru04G050820	Rru04G050830
Rru04G051150	Rru04G051160
Rru04G051290	Rru04G051300
Rru04G051400	Rru04G051410
Rru04G051430	Rru04G051440
Rru04G051530	Rru04G051540
Rru04G051610	Rru04G051620
Rru04G051680	Rru04G051690
Rru04G052450	Rru04G052460
Rru05G000370	Rru05G000380
Rru05G000610	Rru05G000620
Rru05G000860	Rru05G000870
Rru05G001290	Rru05G001300
Rru05G001880	Rru05G001890
Rru05G001890	Rru05G001900
Rru05G002050	Rru05G002060
Rru05G002830	Rru05G002840
Rru05G002890	Rru05G002900
Rru05G003340	Rru05G003350
Rru05G003450	Rru05G003460
Rru05G003490	Rru05G003500
Rru05G003580	Rru05G003590
Rru05G003860	Rru05G003870
Rru05G004140	Rru05G004150
Rru05G004170	Rru05G004180
Rru05G004190	Rru05G004200
Rru05G004220	Rru05G004230
Rru05G004230	Rru05G004240
Rru05G004240	Rru05G004250
Rru05G004300	Rru05G004310
Rru05G004310	Rru05G004320
Rru05G004490	Rru05G004500
Rru05G004940	Rru05G004950
Rru05G005120	Rru05G005130
Rru05G005130	Rru05G005140
Rru05G005180	Rru05G005190
Rru05G005190	Rru05G005200
Rru05G005280	Rru05G005290
Rru05G005290	Rru05G005300
Rru05G005340	Rru05G005350
Rru05G005370	Rru05G005380
Rru05G005380	Rru05G005390
Rru05G005400	Rru05G005410
Rru05G005410	Rru05G005420
Rru05G005450	Rru05G005460
Rru05G005490	Rru05G005500
Rru05G005630	Rru05G005640
Rru05G005820	Rru05G005830
Rru05G005830	Rru05G005840
Rru05G005840	Rru05G005850
Rru05G005850	Rru05G005860
Rru05G005920	Rru05G005930
Rru05G006040	Rru05G006050
Rru05G006050	Rru05G006060
Rru05G006490	Rru05G006500
Rru05G006620	Rru05G006630
Rru05G006710	Rru05G006720
Rru05G006950	Rru05G006960
Rru05G006970	Rru05G006980
Rru05G007010	Rru05G007020
Rru05G007020	Rru05G007030
Rru05G007900	Rru05G007910
Rru05G007960	Rru05G007970
Rru05G007970	Rru05G007980
Rru05G008090	Rru05G008100
Rru05G008100	Rru05G008110
Rru05G008230	Rru05G008240
Rru05G008260	Rru05G008270
Rru05G008280	Rru05G008290
Rru05G008830	Rru05G008840
Rru05G008930	Rru05G008940
Rru05G008940	Rru05G008950
Rru05G009110	Rru05G009120
Rru05G009120	Rru05G009130
Rru05G009290	Rru05G009300
Rru05G009340	Rru05G009350
Rru05G009360	Rru05G009370
Rru05G009570	Rru05G009580
Rru05G009950	Rru05G009960
Rru05G009960	Rru05G009970
Rru05G009980	Rru05G009990
Rru05G010080	Rru05G010090
Rru05G010130	Rru05G010140
Rru05G010180	Rru05G010190
Rru05G010410	Rru05G010420
Rru05G010460	Rru05G010470
Rru05G010580	Rru05G010590
Rru05G010720	Rru05G010730
Rru05G010730	Rru05G010740
Rru05G010880	Rru05G010890
Rru05G011560	Rru05G011570
Rru05G012060	Rru05G012070
Rru05G012790	Rru05G012800
Rru05G012880	Rru05G012890
Rru05G012910	Rru05G012920
Rru05G012970	Rru05G012980
Rru05G012980	Rru05G012990
Rru05G012990	Rru05G013000
Rru05G013000	Rru05G013010
Rru05G013010	Rru05G013020
Rru05G013520	Rru05G013530
Rru05G013670	Rru05G013680
Rru05G013680	Rru05G013690
Rru05G013690	Rru05G013700
Rru05G013820	Rru05G013830
Rru05G013870	Rru05G013880
Rru05G014730	Rru05G014740
Rru05G014810	Rru05G014820
Rru05G014890	Rru05G014900
Rru05G014950	Rru05G014960
Rru05G014990	Rru05G015000
Rru05G015100	Rru05G015110
Rru05G015170	Rru05G015180
Rru05G015190	Rru05G015200
Rru05G015680	Rru05G015690
Rru05G015970	Rru05G015980
Rru05G016350	Rru05G016360
Rru05G016580	Rru05G016590
Rru05G017000	Rru05G017010
Rru05G017020	Rru05G017030
Rru05G017030	Rru05G017040
Rru05G017040	Rru05G017050
Rru05G017220	Rru05G017230
Rru05G017230	Rru05G017240
Rru05G017320	Rru05G017330
Rru05G017330	Rru05G017340
Rru05G017340	Rru05G017350
Rru05G017350	Rru05G017360
Rru05G017400	Rru05G017410
Rru05G017410	Rru05G017420
Rru05G017680	Rru05G017690
Rru05G018200	Rru05G018210
Rru05G018300	Rru05G018310
Rru05G018330	Rru05G018340
Rru05G018610	Rru05G018620
Rru05G018620	Rru05G018630
Rru05G018630	Rru05G018640
Rru05G018830	Rru05G018840
Rru05G018840	Rru05G018850
Rru05G018850	Rru05G018860
Rru05G018890	Rru05G018900
Rru05G019160	Rru05G019170
Rru05G019410	Rru05G019420
Rru05G019560	Rru05G019570
Rru05G019780	Rru05G019790
Rru05G019790	Rru05G019800
Rru05G020060	Rru05G020070
Rru05G020080	Rru05G020090
Rru05G020140	Rru05G020150
Rru05G020280	Rru05G020290
Rru05G020360	Rru05G020370
Rru05G020400	Rru05G020410
Rru05G020730	Rru05G020740
Rru05G020920	Rru05G020930
Rru05G020990	Rru05G021000
Rru05G021330	Rru05G021340
Rru05G022070	Rru05G022080
Rru05G022080	Rru05G022090
Rru05G022290	Rru05G022300
Rru05G022490	Rru05G022500
Rru05G022600	Rru05G022610
Rru05G023020	Rru05G023030
Rru05G023130	Rru05G023140
Rru05G024100	Rru05G024110
Rru05G024160	Rru05G024170
Rru05G024330	Rru05G024340
Rru05G024360	Rru05G024370
Rru05G024420	Rru05G024430
Rru05G024540	Rru05G024550
Rru05G024800	Rru05G024810
Rru05G024830	Rru05G024840
Rru05G024880	Rru05G024890
Rru05G024890	Rru05G024900
Rru05G024900	Rru05G024910
Rru05G024940	Rru05G024950
Rru05G025280	Rru05G025290
Rru05G025400	Rru05G025410
Rru05G025410	Rru05G025420
Rru05G025420	Rru05G025430
Rru05G025430	Rru05G025440
Rru05G025500	Rru05G025510
Rru05G025510	Rru05G025520
Rru05G025570	Rru05G025580
Rru05G026310	Rru05G026320
Rru05G027740	Rru05G027750
Rru05G027750	Rru05G027760
Rru05G027760	Rru05G027770
Rru05G028090	Rru05G028100
Rru05G028160	Rru05G028170
Rru05G028430	Rru05G028440
Rru05G028460	Rru05G028470
Rru05G028470	Rru05G028480
Rru05G029130	Rru05G029140
Rru05G029340	Rru05G029350
Rru05G029540	Rru05G029550
Rru05G029550	Rru05G029560
Rru05G029610	Rru05G029620
Rru05G029620	Rru05G029630
Rru05G029650	Rru05G029660
Rru05G029660	Rru05G029670
Rru05G029670	Rru05G029680
Rru05G029680	Rru05G029690
Rru05G029690	Rru05G029700
Rru05G029780	Rru05G029790
Rru05G029790	Rru05G029800
Rru05G029880	Rru05G029890
Rru05G029910	Rru05G029920
Rru05G029970	Rru05G029980
Rru05G030440	Rru05G030450
Rru05G030540	Rru05G030550
Rru05G030790	Rru05G030800
Rru05G030800	Rru05G030810
Rru05G030810	Rru05G030820
Rru05G031090	Rru05G031100
Rru05G031180	Rru05G031190
Rru05G031350	Rru05G031360
Rru05G031660	Rru05G031670
Rru05G032020	Rru05G032030
Rru05G032060	Rru05G032070
Rru05G032440	Rru05G032450
Rru05G032450	Rru05G032460
Rru05G032520	Rru05G032530
Rru05G032530	Rru05G032540
Rru05G032590	Rru05G032600
Rru05G032630	Rru05G032640
Rru05G032640	Rru05G032650
Rru05G032650	Rru05G032660
Rru05G033190	Rru05G033200
Rru05G033220	Rru05G033230
Rru05G033330	Rru05G033340
Rru05G033340	Rru05G033350
Rru05G033350	Rru05G033360
Rru05G033360	Rru05G033370
Rru05G034050	Rru05G034060
Rru05G034170	Rru05G034180
Rru05G034930	Rru05G034940
Rru05G035040	Rru05G035050
Rru05G035190	Rru05G035200
Rru05G035800	Rru05G035810
Rru05G035950	Rru05G035960
Rru05G036080	Rru05G036090
Rru05G036190	Rru05G036200
Rru05G036200	Rru05G036210
Rru05G036210	Rru05G036220
Rru05G036260	Rru05G036270
Rru05G036330	Rru05G036340
Rru05G036400	Rru05G036410
Rru05G037140	Rru05G037150
Rru05G037370	Rru05G037380
Rru05G037660	Rru05G037670
Rru05G038690	Rru05G038700
Rru05G038700	Rru05G038710
Rru05G038710	Rru05G038720
Rru05G039240	Rru05G039250
Rru05G039250	Rru05G039260
Rru05G040570	Rru05G040580
Rru05G040620	Rru05G040630
Rru05G040830	Rru05G040840
Rru05G040900	Rru05G040910
Rru05G040910	Rru05G040920
Rru05G040930	Rru05G040940
Rru05G041140	Rru05G041150
Rru05G041710	Rru05G041720
Rru05G041900	Rru05G041910
Rru05G042310	Rru05G042320
Rru05G042740	Rru05G042750
Rru05G042960	Rru05G042970
Rru05G043060	Rru05G043070
Rru05G043230	Rru05G043240
Rru05G043820	Rru05G043830
Rru05G044200	Rru05G044210
Rru05G044530	Rru05G044540
Rru05G045060	Rru05G045070
Rru05G045170	Rru05G045180
Rru05G045510	Rru05G045520
Rru05G046260	Rru05G046270
Rru05G046330	Rru05G046340
Rru05G046360	Rru05G046370
Rru05G046420	Rru05G046430
Rru05G046820	Rru05G046830
Rru05G047420	Rru05G047430
Rru05G047430	Rru05G047440
Rru05G047510	Rru05G047520
Rru05G048340	Rru05G048350
Rru05G048350	Rru05G048360
Rru05G048410	Rru05G048420
Rru05G048600	Rru05G048610
Rru05G048990	Rru05G049000
Rru05G049210	Rru05G049220
Rru05G049760	Rru05G049770
Rru05G049800	Rru05G049810
Rru05G049860	Rru05G049870
Rru05G051230	Rru05G051240
Rru05G051280	Rru05G051290
Rru05G051320	Rru05G051330
Rru05G052210	Rru05G052220
Rru05G052800	Rru05G052810
Rru05G052840	Rru05G052850
Rru05G052850	Rru05G052860
Rru05G052860	Rru05G052870
Rru05G052870	Rru05G052880
Rru05G052880	Rru05G052890
Rru05G052890	Rru05G052900
Rru05G052960	Rru05G052970
Rru05G054330	Rru05G054340
Rru05G054340	Rru05G054350
Rru05G054500	Rru05G054510
Rru05G054920	Rru05G054930
Rru05G056130	Rru05G056140
Rru05G056170	Rru05G056180
Rru05G056630	Rru05G056640
Rru05G057190	Rru05G057200
Rru05G057370	Rru05G057380
Rru05G057640	Rru05G057650
Rru05G057750	Rru05G057760
Rru05G057900	Rru05G057910
Rru05G058280	Rru05G058290
Rru05G058480	Rru05G058490
Rru05G058610	Rru05G058620
Rru05G059290	Rru05G059300
Rru05G059480	Rru05G059490
Rru05G059640	Rru05G059650
Rru05G059850	Rru05G059860
Rru05G060020	Rru05G060030
Rru05G060030	Rru05G060040
Rru05G060320	Rru05G060330
Rru05G060690	Rru05G060700
Rru05G060820	Rru05G060830
Rru05G060850	Rru05G060860
Rru05G060860	Rru05G060870
Rru05G060870	Rru05G060880
Rru05G061040	Rru05G061050
Rru05G061600	Rru05G061610
Rru05G062010	Rru05G062020
Rru05G062070	Rru05G062080
Rru05G062540	Rru05G062550
Rru05G062590	Rru05G062600
Rru05G062780	Rru05G062790
Rru05G062800	Rru05G062810
Rru05G062830	Rru05G062840
Rru05G062960	Rru05G062970
Rru05G063080	Rru05G063090
Rru05G063240	Rru05G063250
Rru05G063370	Rru05G063380
Rru05G063530	Rru05G063540
Rru05G064170	Rru05G064180
Rru05G064360	Rru05G064370
Rru05G064420	Rru05G064430
Rru05G064470	Rru05G064480
Rru05G064500	Rru05G064510
Rru05G064680	Rru05G064690
Rru05G064690	Rru05G064700
Rru05G064700	Rru05G064710
Rru05G064710	Rru05G064720
Rru05G064720	Rru05G064730
Rru05G064730	Rru05G064740
Rru05G064740	Rru05G064750
Rru05G064820	Rru05G064830
Rru05G064850	Rru05G064860
Rru05G065100	Rru05G065110
Rru05G065390	Rru05G065400
Rru05G065930	Rru05G065940
Rru05G065970	Rru05G065980
Rru05G066160	Rru05G066170
Rru05G066260	Rru05G066270
Rru05G066360	Rru05G066370
Rru05G066370	Rru05G066380
Rru05G066420	Rru05G066430
Rru05G066430	Rru05G066440
Rru05G066440	Rru05G066450
Rru05G066470	Rru05G066480
Rru05G066580	Rru05G066590
Rru05G066620	Rru05G066630
Rru05G066730	Rru05G066740
Rru05G066890	Rru05G066900
Rru05G066920	Rru05G066930
Rru05G066930	Rru05G066940
Rru05G066940	Rru05G066950
Rru05G067740	Rru05G067750
Rru05G067770	Rru05G067780
Rru05G067780	Rru05G067790
Rru05G067790	Rru05G067800
Rru05G067900	Rru05G067910
Rru05G067910	Rru05G067920
Rru05G067920	Rru05G067930
Rru05G067960	Rru05G067970
Rru05G067990	Rru05G068000
Rru05G068640	Rru05G068650
Rru05G068700	Rru05G068710
Rru05G068820	Rru05G068830
Rru05G069060	Rru05G069070
Rru05G069120	Rru05G069130
Rru05G069130	Rru05G069140
Rru05G069140	Rru05G069150
Rru05G069550	Rru05G069560
Rru05G069650	Rru05G069660
Rru05G069700	Rru05G069710
Rru05G069800	Rru05G069810
Rru05G069810	Rru05G069820
Rru05G069940	Rru05G069950
Rru05G070140	Rru05G070150
Rru05G070180	Rru05G070190
Rru05G070190	Rru05G070200
Rru05G070280	Rru05G070290
Rru05G070310	Rru05G070320
Rru05G070320	Rru05G070330
Rru05G070400	Rru05G070410
Rru05G070660	Rru05G070670
Rru05G070820	Rru05G070830
Rru05G071110	Rru05G071120
Rru05G071400	Rru05G071410
Rru05G071470	Rru05G071480
Rru05G071480	Rru05G071490
Rru05G071590	Rru05G071600
Rru05G071600	Rru05G071610
Rru05G071860	Rru05G071870
Rru05G071920	Rru05G071930
Rru05G072080	Rru05G072090
Rru05G072140	Rru05G072150
Rru05G072620	Rru05G072630
Rru05G072630	Rru05G072640
Rru05G072640	Rru05G072650
Rru05G072680	Rru05G072690
Rru05G072760	Rru05G072770
Rru05G072770	Rru05G072780
Rru05G072780	Rru05G072790
Rru05G072790	Rru05G072800
Rru05G072800	Rru05G072810
Rru05G072810	Rru05G072820
Rru05G072820	Rru05G072830
Rru05G072920	Rru05G072930
Rru05G072980	Rru05G072990
Rru05G073140	Rru05G073150
Rru05G073220	Rru05G073230
Rru05G073230	Rru05G073240
Rru05G073330	Rru05G073340
Rru05G073340	Rru05G073350
Rru05G073400	Rru05G073410
Rru05G073410	Rru05G073420
Rru05G073470	Rru05G073480
Rru05G073590	Rru05G073600
Rru05G073850	Rru05G073860
Rru05G074220	Rru05G074230
Rru05G074480	Rru05G074490
Rru05G074490	Rru05G074500
Rru05G074500	Rru05G074510
Rru05G074550	Rru05G074560
Rru05G074930	Rru05G074940
Rru05G074990	Rru05G075000
Rru05G075580	Rru05G075590
Rru05G075620	Rru05G075630
Rru05G075680	Rru05G075690
Rru05G075760	Rru05G075770
Rru05G076080	Rru05G076090
Rru05G076130	Rru05G076140
Rru05G076200	Rru05G076210
Rru05G076290	Rru05G076300
Rru05G076350	Rru05G076360
Rru05G076390	Rru05G076400
Rru05G076400	Rru05G076410
Rru05G076550	Rru05G076560
Rru05G076610	Rru05G076620
Rru05G076750	Rru05G076760
Rru05G076940	Rru05G076950
Rru05G077070	Rru05G077080
Rru05G077100	Rru05G077110
Rru05G077180	Rru05G077190
Rru05G077190	Rru05G077200
Rru05G077200	Rru05G077210
Rru05G077460	Rru05G077470
Rru05G077550	Rru05G077560
Rru05G077730	Rru05G077740
Rru05G077760	Rru05G077770
Rru05G078430	Rru05G078440
Rru05G078650	Rru05G078660
Rru06G000460	Rru06G000470
Rru06G001030	Rru06G001040
Rru06G001350	Rru06G001360
Rru06G001600	Rru06G001610
Rru06G001660	Rru06G001670
Rru06G002130	Rru06G002140
Rru06G002160	Rru06G002170
Rru06G002230	Rru06G002240
Rru06G002350	Rru06G002360
Rru06G002370	Rru06G002380
Rru06G002560	Rru06G002570
Rru06G002630	Rru06G002640
Rru06G002730	Rru06G002740
Rru06G002740	Rru06G002750
Rru06G002750	Rru06G002760
Rru06G002770	Rru06G002780
Rru06G002790	Rru06G002800
Rru06G002800	Rru06G002810
Rru06G002810	Rru06G002820
Rru06G002820	Rru06G002830
Rru06G002830	Rru06G002840
Rru06G002860	Rru06G002870
Rru06G002910	Rru06G002920
Rru06G002960	Rru06G002970
Rru06G003400	Rru06G003410
Rru06G003430	Rru06G003440
Rru06G003900	Rru06G003910
Rru06G003910	Rru06G003920
Rru06G004000	Rru06G004010
Rru06G004010	Rru06G004020
Rru06G004090	Rru06G004100
Rru06G004380	Rru06G004390
Rru06G004650	Rru06G004660
Rru06G004660	Rru06G004670
Rru06G004670	Rru06G004680
Rru06G004920	Rru06G004930
Rru06G004930	Rru06G004940
Rru06G004940	Rru06G004950
Rru06G004950	Rru06G004960
Rru06G005000	Rru06G005010
Rru06G005420	Rru06G005430
Rru06G005450	Rru06G005460
Rru06G005460	Rru06G005470
Rru06G005550	Rru06G005560
Rru06G005680	Rru06G005690
Rru06G005710	Rru06G005720
Rru06G005790	Rru06G005800
Rru06G005890	Rru06G005900
Rru06G005930	Rru06G005940
Rru06G006060	Rru06G006070
Rru06G006070	Rru06G006080
Rru06G006080	Rru06G006090
Rru06G006090	Rru06G006100
Rru06G006100	Rru06G006110
Rru06G006110	Rru06G006120
Rru06G006200	Rru06G006210
Rru06G006210	Rru06G006220
Rru06G006280	Rru06G006290
Rru06G006380	Rru06G006390
Rru06G006630	Rru06G006640
Rru06G006650	Rru06G006660
Rru06G006780	Rru06G006790
Rru06G006890	Rru06G006900
Rru06G006900	Rru06G006910
Rru06G006910	Rru06G006920
Rru06G006940	Rru06G006950
Rru06G006990	Rru06G007000
Rru06G007190	Rru06G007200
Rru06G008140	Rru06G008150
Rru06G008260	Rru06G008270
Rru06G008410	Rru06G008420
Rru06G008480	Rru06G008490
Rru06G008580	Rru06G008590
Rru06G008660	Rru06G008670
Rru06G008670	Rru06G008680
Rru06G008800	Rru06G008810
Rru06G008990	Rru06G009000
Rru06G009050	Rru06G009060
Rru06G009060	Rru06G009070
Rru06G009180	Rru06G009190
Rru06G009190	Rru06G009200
Rru06G009200	Rru06G009210
Rru06G009560	Rru06G009570
Rru06G009610	Rru06G009620
Rru06G009620	Rru06G009630
Rru06G009680	Rru06G009690
Rru06G009690	Rru06G009700
Rru06G009700	Rru06G009710
Rru06G009750	Rru06G009760
Rru06G009760	Rru06G009770
Rru06G009770	Rru06G009780
Rru06G010250	Rru06G010260
Rru06G010690	Rru06G010700
Rru06G010940	Rru06G010950
Rru06G010980	Rru06G010990
Rru06G011050	Rru06G011060
Rru06G011210	Rru06G011220
Rru06G011340	Rru06G011350
Rru06G011360	Rru06G011370
Rru06G011370	Rru06G011380
Rru06G011420	Rru06G011430
Rru06G011450	Rru06G011460
Rru06G012200	Rru06G012210
Rru06G012410	Rru06G012420
Rru06G013120	Rru06G013130
Rru06G013160	Rru06G013170
Rru06G013170	Rru06G013180
Rru06G013180	Rru06G013190
Rru06G013300	Rru06G013310
Rru06G013430	Rru06G013440
Rru06G013440	Rru06G013450
Rru06G014000	Rru06G014010
Rru06G014020	Rru06G014030
Rru06G014030	Rru06G014040
Rru06G014320	Rru06G014330
Rru06G014550	Rru06G014560
Rru06G014560	Rru06G014570
Rru06G014590	Rru06G014600
Rru06G015690	Rru06G015700
Rru06G015980	Rru06G015990
Rru06G015990	Rru06G016000
Rru06G016120	Rru06G016130
Rru06G016130	Rru06G016140
Rru06G016550	Rru06G016560
Rru06G017000	Rru06G017010
Rru06G017030	Rru06G017040
Rru06G017050	Rru06G017060
Rru06G017070	Rru06G017080
Rru06G017500	Rru06G017510
Rru06G017620	Rru06G017630
Rru06G017630	Rru06G017640
Rru06G017710	Rru06G017720
Rru06G017720	Rru06G017730
Rru06G018010	Rru06G018020
Rru06G018320	Rru06G018330
Rru06G018650	Rru06G018660
Rru06G018750	Rru06G018760
Rru06G018880	Rru06G018890
Rru06G018890	Rru06G018900
Rru06G019530	Rru06G019540
Rru06G019690	Rru06G019700
Rru06G019720	Rru06G019730
[truncated: 552 more rows]

## Sheet: Table S5
Table S5 genomic DNA of RrOSCs
>RrOSC18
ATGTGGAAGCTTAAGTTTGGAGACGAGGGTGCAAATAACCCATACTTGTTCAGCACGAACAACTTCCATGGGAGGCAGACATGGGAGTTCGACCCGGCCGGATGCCGGCACACCCCAAGAGCGAGCAGAGGTCGAAGAAGCTCGGCTAAGTTTTTTCAACAATCGTCACCAGGTCCAGGCTTGTAGTGACCTCCTCTGCCGAATGCAGGTGGGTATATTGTTTTTTTTTTTTTTTTGAAAAGAAATATTGTCAAGCTTTATTGATGAAATTAAGTGGTACAAATGGTAGCTAAGAAACTAGTCAAGCTACTAGGAAGGAGGATAGGAACCCCTTCACTGAACACAACCGCTAGAATTAAGAGCAAACGTAGCCAATTTATGGGCAGCTGAGTTTGACTC…
>RrOSC5
GAATTAAACTAGAAAAATGTGGAAGCTTAGGTTTGGAAATGAAGGTGCAAATAATGACCCTTACAGTCCTTACTTGTTTAGCACAAACAACTTCTATGGGAGGCAAACATGGGAGTTTGACCCGACTACCGGCACACCTGAAGAGCGAGCAGAGGTTGAAGAAGTTCGACTAAGTTTTTACAACAATCGTCACCAGGTCCCGGCTTGTAGTGACCTCCTCTGCCGAATGCAGGTAGTACATTATTCAAATATGTTAATTAAGTTGTCTGTGTTATTTCTAATGTATATCTGGTTGTTTTCATGAGGCAGGTCTTTTTTCTCCTCTTTGGTTGTTTTTTTTTTTTCTATTTTTCTTAATAAATAAGGGTTGGAGAGTTTTCTCTTTTCAGTCCCCGTTCT…
>RrOSC2
ATGTGGAAGCTTAGGTTTGGAGACGAAGGTGCAAATAATGACCCTTACTTGTTCAGCACAAACAACTTCCATGGGAGGCAAACATGGGAGTTCGACCCGGCTGCCGGCACACCTGAAGAGCGAGCAGAGGTCGAAGAAGTTCGGCTAAGTTTTTACAACAATCGTCACCGGGTCCAGGCTTGTAGTGACCTCCTCTGCCGAATGCAGGTGGTACATTATTCGAATATGTTAATTAAGTTGTCTGTGTTATTTCTAATGTCTATCTGATTGTTTTCATGAGGCAGGTCTTTTTTCTCCTCTTTGGTTGTAATTTTTTTTCTTCTATTTTTCACAATAAATAAGGGTCGGAGAGTTTTCACTTTTTAGTCCCTGTTCTAACCAAAAAAAGAAAAAGGAAAA…
>RrOSC10
GCACACAAAACACGCACACTAACACTCCACACTGAGAATTACACAATAAAATATGAACAAGGTGGGCTATAATTTATTGTCGGCCTCCCCATCCTTCCTATCTATATAAAGTGGGCATCCCATGCATCTCAAACATCACAATTCACAATTCATCAAACTCCTCTCTCTCTCTCTCTCTCACTTCATCAGCAACCGGTTTCAGATCGGCCGGTAAGTCCACACCAGCCATCATATATTATATTCACAGAGCTTTTCAGTACTACCCATCTCTGATCTCCAGCAACATTTCTCGTCATTACGTACAGAGAGAGTTTGGGTAGGATCGAGTTCAAAAGGGTGGTTGAAATATATACATGATCAAGAGCTTTAGTCATATATATAGTACTTAAACCCCATCTG…
>RrOSC3
ATGTGGAAGCTTAAGGTTGCAGAAGGTGGGGAAGATTCCTCGGGTTACATTTACAGCACAAACAACTTCGTGGGAAGGCAGACATGGGAGTTTGATCCCGAAGCAGGAACTGCTGAAGAGCGAGCTGAGGTTGAAGCGGCTCGTCTTCATTTCTACAACAACCGCTATCAGGTTAAGCCCAGTGGCGACCTTCTTTGGCGGATGCAGGTACTTGATACAATGGGATGACCTTTCAACTACATGTCTTCTCCATGAAGAATCATTTGGTATCGGTTACTCTACGTAGAAATCTAGTAACTGAATTATTTACTAAAGAACATTTTACGAAATGAGAACTAAATTTTCTTACTATATATTATTGATTCTGTTCACTGTTGGAAACTGCAGTTCCTGAGAGAG…
>RrOSC1
AATTCATTCTATATATGTGTATCATTTATATGCAGTAGAAAAAAAGTGATTTGTTTGTAATAATAGTACTAATAAGATGTGGAGGATTGAGTATGGAAAGGGTGCAAATGACCCTCATTTATTCAGCACAAACAACTTTCATGGGAGGCAGACATGGAAGTTTGACCCAAATGCAGGCACACCAGAAGAGCGAGCAGAGGTTGAAGCCGCTCGTGAGAATTACTACCAAAATCGGTTCAAGATCCAGCCCAGTAGTGATCTCCTTTGGCGTTTTCAGGTACAAAAGTGTACGTAGGAACCTAAATTTCAAAACTAAACACTATTATACTTTATTCATTGTGCATGTGTGCAAATCAGTTTAACTCACTTTGCTGATGCTCAATTTGTATGTTTTCATTG…
>RrOSC6
ATAATTCATTCTATATATGTGTATCATTTATATGCAGTAGAAAAAAAGTGTTTTGTTTGTAATAATAGTACTAATGAGATGTGGAGGATTGAGTATGGAAAGGGTGCAAATGACCCTCATTTATTCAGCACAAACAACTTGCATGGGAGGCAGACATGGAAGTTTGACCCAAATGCAGGCACACCAGAAGAGAGAGCAGAGGTTGAAGCCGCTCGTGAGAATTACTACCAAAATCGGTTCAAGATCCAGCCCAGTAGTGATCTCCTTTGGCGTTTTCAGGTACAAAAGTGTACATAGCAACCTAAATTTCAAAACTAAACACTACTATACTTTTTTCATTGTGCATGTGTGCAAATCAGTTTAACTCACTTTGCTGATGCTCAATTTGTATGTTTTCAA…
>RrOSC17
ATGTGGAAGCTTAAGGTTGCAGAAGGTGGGGAAGATTCCTCGGCTTACATTTACAGCACGAACAACTTCGTGGGAAGGCAGACATGGGAGTTTGATCCCGACGCAGGAACTGCTGAAGAGCGAGCTGAGGTTGAAGCGGCTCGTCTTCATTTCTACAACAACCGCCATCAGGTTAAGCCCAGTGGTGACCTTCTTTGGAGAATGCAGGTACTTGATACAATGGGATGGCTACTCTTGCTTTATGTCTTCTCCATTAAGAATCATTGGTATCGGTTACGTTATATATATATGGCTGGGTAGAAACCAAGTCGCTGAAATTATTTAACAACCTGGCCTGCACCGAAATGTTCTTTTAGCTAGTTAGTCACTAAAATTGCCCTCATTATTTGATTTAATATG…
>RrOSC11
ATACTTGTCCATTAAAGCTAGCAATAATATATTGCAGCATTCCATGAAATGTGGAAGCTTAAGGTTGCAGAAGGTGGGGAAGATTCATCGGCTTACATTTACAGCACAAACAACTTCGTGGGAAGGCAAACATGGAAGTTTGATCCTGATGTAGGAACTGCTGAAGAGCGAGCTGAGGTTGAAGCAGCTCGTCTTCATTTCTACAACAACCGCCATCAGGTTAAACCCAGTGGTGACCTTCTTTGGAGAATGCAGGTACTTGATACAATGAGTTGACCTTTCTTGCTTTATGCCATCTCCATGAAGAATCATTGGTATCGGTATATATGGCTGTGTAGAAACCCAGTCGCTGAATTATTTAACAATCTAGCTTGCACCAAAATGTTCTTTATTTAACAA…
>RrOSC8
ATGTGGAAGCTTAAGGTTGCAGAAGGTGGGGATTCCTCGGCTTACATTTACAGCACAAACAACTTTGTCGGAAGGCAGACATGGGAGTTTGATCCGGATGCAGGAACTCCTGAAGAGCGAGCTGAGGTTGAAGAGGCCCGTCTTCATTTCTACAACAACCGCTATCAGGTCAAGCCCAGTGGTGACCTTCTTTGGCGTATGCAGGTATATATCTAGCTACTTAATTGATTCTTACTTTTACGGGCAGAACTAGAATTCCTTTGAAATATAAGGGTCTAAATTACTATGTTAAATGTAGTATTCTAAATAAATTTTTAAAAGTTTTTTTTTTCCTTTTAAAATTAAATCTTATTAATTATGGAAGACATTTTCATTTTCAAATTAATGAATTTGAATCAC…
>RrOSC7
ATGTGGAAGCTTAAGGTTGCAGAAGGTGGGGAAGATTCCTCGGGTTACATTTACAGCACAAACAACTTCGTGGGAAGGCAGACATGGGAGTTTGATCCCGAAGCAGGAACTGCTGAAGAGCGAGCTGAGGTTGAAGCGGCTCGTCTTCATTTCTACAACAACCGCTATCAGGTTAAGCCCAGTGGCGACCTTCTTTGGCGGATGCAGGTACTTGATACAATGGGATGACCTTTCAACTACATGTCTTCTCCATGAAGAATCATTTGGTATCGGTTACTCTACGTAGAAATCTAGTAACTGAATTATTTACTAAAGAACATTTTACGAAATGAGAACTAAATTTTCTTACTATATATTATTGATTCTGTTCACTGTTGGAAACTGCAGTTCCTGAGAGAG…
>RrOSC12
ATGGCTGTGGAGAATTGGGTGGTCACCCGTCTAGAAGTGCATGGGTAGTTAGTTTCTGAAAATAATAAATTTTCTTATTAATTATTTATATAAGTTTTGACTTTTTATGCCCAACAATTAGAAATATATATAAAATTATTTAATATTTTACGGGTATAAGAGTAAAAGACTTCAGTTATAGTGAGCAAGCGCTCTTCTCTTAAATCTAGTATAGATAATACTTGTCAAAGATATAACATAGCACACGTGGCATCAGCATCACTATTCTACACTAAGTTTAGAGAATTGTGTATTTCTTTAAATATTTTTTGTTTAAACTTTTTTCTTTTTAAGATAACATAACATTTATACTTTTATAAACTACATACTATACTTCTCTCTTCACCCCTTGTTAATTTT…
>RrOSC9
ATGTGGAAGCTGAAAATTGGGGCAGACACAGTAATAAGAGACGGTGGTGATCATCAATGGCTGAGGAGTGTGAACAATCACTTGGGACGCCAAGTTTGGGAGTACCATCCAGAGCTTGGGACCCCTGAAGAGCTTCAACAAATCGAAGATGCCCGAAAAGGTTTCTGGGACAATCGATTTGAGACCAAGCACAGCTCTGATCTCCTCATGAGAATTCAGGTACCCGATTCTGGATTTTTTTAGCTTTCATCTGGGTTTTTGTTTGTTTTTCATTTCATTTCATTGGTGTATTCCTGGCACCTGGTTAAGACTTTTTGTCAAGAATGGGAAAGGGTATTTGTTTATTTGATCTGTCTTGTGACTGGTGAACATGGAAATACAAAGCTGTTCATAATGCTG…
>RrOSC13
GGAAAAATTATCCACTAGCCAAACGAACCCCACCCCACGAAATTTGTCCGCCACTATCACTCTGTAAATCTCAACTAGGTTTATGTGCCAACTGTCACACCCCTCTCTTTCAAAACTTCCCACTCCGAAATCCAGTGAGAGCAGAGCGAGCCACATTTTTTTGTTTGTTTCCCCTTCGTCAAATCCTCAGTCTTCTCTCTTCAAATACCTCCATTTTCAATTGGATTTGAAATCCGGCGACTCTTCTTCTTCTTCTTCTTCTCCTCCGAGCCTTTTCATATCTCGGAGATTTCTGACCGCCGATCGCCGCGGGATCGAGAATGTGGAGGCTGAAGATTGGGGAGGGAGGGAATCCATGGCTGCGGACGCTCAACAACCACGTCGGCCGGCATGTCTGGG…
>RrOSC15
ATGTGGAGGCTGAAGGTTTCAGAAGGAGGAAGAGATGGTAACCCATGGCTCACAAGTGTGAATAATCACATCGGGAGACAATTCTGGGAGTTCGACCCGAATCTCGGAACATCGGAAGAGCGAGCTCAGGTGGAAAAAGTACGTCTTGAGTTTCGTAACAATCATTTTCGAACCAAACATAGTTCTGATCTATTAATGAGACTTCAGGTACGTACTAGTTCATGTATTAAAGAGTAATAGTTCATCATCGAAAAGCTGTTTACGTTTGTGCATATGTTTAGTTTGCAAAGGAGAAAGAAAGTGATCGAATGAAGCTACCAGTTCAGGTGAAAATAAAAAGTGAAGAAGAAATTAATGAAGAAGTAGTAACAGCCACATTGAGGAGGGGGTTGAGATTTT…
>RrOSC14
ATGTGGAGGCTGAAGGTTTCAGAAGGAGGAAGAGATGGTAACCCATGGCTCACAAGTGTGAATAATCACATCGGGAGACAATTCTGGGAGTTCGACCCCAATCTCGGAACACCGGAAGAGCGAGCTCAGGTGGAAAAAACACGTCTTGAGTTTCGTAACAATCGTTTTCATTCTGAACATAGTTCTGATCTATTAATGAGACTTCAGGTACGTACTAGTTCATGTATTAATGAGTAATAGTTCATCATCGAAAAGCTGCATGTTTACGTTTGTGCATATGTTTATTTAGTTTTTTGAAGAAATGTTTATTTAGTTTGCAAAGGAGAAAGAAAATGATCGAATGGAGCTACCAGCTCAGGTGAAAATAAAAAGTGAAGAAGAAATTAATGAAGAAGTAGT…
>RrOSC16
ATGTGGAGGCTAAAGGTTTCAGAAGGAGGAAGAGATGGTAATCCATGGCTCACAAGTGTGAATAATCACATCGGGAGACAATTCTGGGAGTTCGACCCGAATCTTGGAACACCGGAAGAGCGAACTCAAGTGGAAAAAGCACGTCTTGATTTTCATAACAATCGTTTTCGATCCAAACATAGCTCTGATTTATTAATGAGACTTCAGGTACGTACTAGTTCATGTATTAATGAGTAATTGTTCATCATTGAGAAGTTGTTTACATTTGTGCAAATGTTTATGTAGTTTGCAAAGGAGAAAGAAAGTGATCGAATGGAGCTACCAGCACAGGTGAAAATAAAAAGCGAAGAAGAAATTAATGAAGAAGTAGTAACAACCACATTGAGGAGGGGCTTGAGA…
>RrOSC4
ATGCTAAGAGAGAGAAACTTCAAGCAAGAAATTCCTCCAGTAAGAATTGGGGAAGGTGATGACATTACATTTGATCAGGCCACAGCTGCCTATAGGAGGAATGCTACCTTCTGGAATGCCTTGCAATCACCCCATGGTCATTGGCCTGCTGAAAATGCTGGCGTAAATTTTTTCTGTCCTCCCTTGGTAAGCGTGCAAAAAAAGTCGATAAATTCTTACGGTAACAAAATGAGTAGATGACAGTAAAAGTTGGGTCTCTAGTGAAAATTTATTTCACAGTTGAGTGATTATGATCCTTGTTCTTCATATGCAGGTAATGAGTTTATACTCAATGGGATATCTCAATGTTGTTTTCTCTGCTGAGCATAAGAATGAAATCTAGCGCTACTCGTACAATCA…

## Sheet: Table S6
Table S6 mRNA of RrOSCs
>RrOSC12
ATGTGGAAGCTGAAGATTGCGGAGGGAGGACCCTGGCTGAGGACACTAAACAATCACGTGGGTCGACAACACTGGGAGTTTGATCCAGATGCCGGAACACCAGAAGAACGAGCCGAAGTAGAGAGAGTTCGTGAGGAGTTTACGAGAAACCGCTTTCGGATCAAACAAAGTGCTGATCTTTTGATGAGAATGCAGCTTACTAAGGAAAACCCTAGTGGACCAATTCCGGCAGCAATTAAAGTGAAGGGAATAGAGGATATAACAGAGAAGACAGTGACAGCAACAATAAGAAGGTCTCTCAGCTTCTATTCCTCCCTCCAGGCCCATGATGGCCATTGGCCTGCTGAATCTGCCGGTCCCTTGTTCTTCATTCAACCTTTGGTTATAGCGTTGTACGTT…
>RrOSC13
ATGTGGAGGCTGAAGATTGGGGAGGGAGGGAATCCATGGCTGCGGACGCTCAACAACCACGTCGGCCGGCATGTCTGGGAGTTCGATCCCAAGCTCGGAACTCCGGCGGAGCTTGAGGAGGTCGAGAAGGCTCGCGAGCACTACCATAACCACCGCTTCGTCCACAAGCACAGCTCCGATCGGCTCATGCGCATTCAGTTTTCCAAGGAGAACCCAGTTCATGATGTTTTACCCCAGACCAAAGTAAAGGACACGGAAGATCTGACTGACGAGACAGTTACTAAAATTTTAAGAAGGGCTATAAATTTCCATTCCACACTTCAAGCCCATGATGGACATTGGCCTGGGGACTATGGAGGCCCTATGTTTCTACTGCCTGGCCTGGTTATTACTTTGTCC…
>RrOSC16
ATGTGGAGGCTAAAGGTTTCAGAAGGAGGAAGAGATGGTAATCCATGGCTCACAAGTGTGAATAATCACATCGGGAGACAATTCTGGGAGTTCGACCCGAATCTTGGAACACCGGAAGAGCGAACTCAAGTGGAAAAAGCACGTCTTGATTTTCATAACAATCGTTTTCGATCCAAACATAGCTCTGATTTATTAATGAGACTTCAGTTTGCAAAGGAGAAAGAAAGTGATCGAATGGAGCTACCAGCACAGGTGAAAATAAAAAGCGAAGAAGAAATTAATGAAGAAGTAGTAACAACCACATTGAGGAGGGGCTTGAGATTTTACTCAACTCTTCAGGTTGAGGATGGTTTCTGGCCTGGTGACTATGGCGGTCCTTTGTTTCTTCTACCTGGCTTG…
>RrOSC18
ATGTGGAAGCTTAAGTTTGGAGACGAGGGTGCAAATGACCCATACTTGTTCAGCACGAACAACTTCCATGGGAGGCAGACATGGGAGTTCGACCCGGATGCCGGCACACCCCAAGAGCGAGCAGAGGTCGAAAAAGCTCGGCTAAGTTTTTACAACAATCGTCACCAGGTCCAGGCTTGTAGTGACCTCCTCTGCCGAATGCAGCTTCTGGGAGAGAAAAAGTTCAAACAAACAATTCCCCAAGTAAAGGTGGCAGATGATGAGGACTGTACATATGAAAAGGCCACCGCGGCATTCAGAAGGGCAACTACCTTCTACTCTGCCTTGCAATCACCTCACGGTCATTGGCCTGCTGAAAATGCCGGTCCTATGTTTTACATTCCCCCCTTTGTCATCTCG…
>RrOSC9
ATGTGGAAGCTGAAAATTGGGGCAGACACAGTAATAAGAGACGGTGGTGATCATCAATGGCTGAGGAGTGTGAACAATCACTTGGGACGCCAAGTTTGGGAGTACCATCCAGAGCTTGGGACCCCTGAAGAGCTTCAACAAATCGAAGATGCCCGAAAAGGTTTCTGGGACAATCGATTTGAGACCAAGCACAGCTCTGATCTCCTCATGAGAATTCAGTTTGCAAAGGAGAACCCATGTGTGACTAATCTACCACAACTCAAAGTTAGAGATGCAGAAGAGGTGACAGAAGAGGTCGTGGCAACCACATTACGCAGGGCCATTAATTTTTATTCAACAATCCAGGCACATGATGGTCATTGGCCTGGGGATTATGGGGGTCCCATGTTTCTACTTCCT…
>RrOSC15
ATGTGGAGGCTGAAGGTTTCAGAAGGAGGAAGAGATGGTAACCCATGGCTCACAAGTGTGAATAATCACATCGGGAGACAATTCTGGGAGTTCGACCCGAATCTCGGAACATCGGAAGAGCGAGCTCAGGTGGAAAAAGTACGTCTTGAGTTTCGTAACAATCATTTTCGAACCAAACATAGTTCTGATCTATTAATGAGACTTCAGTTTGCAAAGGAGAAAGAAAGTGATCGAATGAAGCTACCAGTTCAGGTGAAAATAAAAAGTGAAGAAGAAATTAATGAAGAAGTAGTAACAGCCACATTGAGGAGGGGGTTGAGATTTTACTCGACTCTTCAGGCTGAGGATGGTTTTTGGCCTGGTGACTATGGCGGTCCTTTGTTTCTTCTACCTGGCTTG…
>RrOSC14
ATGTGGAGGCTGAAGGTTTCAGAAGGAGGAAGAGATGGTAACCCATGGCTCACAAGTGTGAATAATCACATCGGGAGACAATTCTGGGAGTTCGACCCCAATCTCGGAACACCGGAAGAGCGAGCTCAGGTGGAAAAAACACGTCTTGAGTTTCGTAACAATCGTTTTCATTCTGAACATAGTTCTGATCTATTAATGAGACTTCAGTTTGCAAAGGAGAAAGAAAATGATCGAATGGAGCTACCAGCTCAGGTGAAAATAAAAAGTGAAGAAGAAATTAATGAAGAAGTAGTAGCAACCACATTGAAGAGGGGGTTGAGATTTTACTCGACTCTTCAGGCTGAGGATGGTTTCTGGCCTGGTGACTATGGCGGTCCTTTGTTTCTTCTACCTGGCTTG…
>RrOSC11
ATACTTGTCCATTAAAGCTAGCAATAATATATTGCAGCATTCCATGAAATGTGGAAGCTTAAGGTTGCAGAAGGTGGGGAAGATTCATCGGCTTACATTTACAGCACAAACAACTTCGTGGGAAGGCAAACATGGAAGTTTGATCCTGATGTAGGAACTGCTGAAGAGCGAGCTGAGGTTGAAGCAGCTCGTCTTCATTTCTACAACAACCGCCATCAGGTTAAACCCAGTGGTGACCTTCTTTGGAGAATGCAGTTCCTAAGGGAGAAGCAGTTCAAACAGACAATTCCTCCAGTAAAAATTGAAGATGGCGAGGTTATCACATATGAAAAAACCACAGATGCACTGAGAAGGTCTGTCCACTTCTTCTCAGCGCTGCAGGCAAGCGATGGCCATTGG…
>RrOSC17
ATGTGGAAGCTTAAGGTTGCAGAAGGTGGGGAAGATTCCTCGGCTTACATTTACAGCACGAACAACTTCGTGGGAAGGCAGACATGGGAGTTTGATCCCGACGCAGGAACTGCTGAAGAGCGAGCTGAGGTTGAAGCGGCTCGTCTTCATTTCTACAACAACCGCCATCAGGTTAAGCCCAGTGGTGACCTTCTTTGGAGAATGCAGTTCCTAAGGGAGAAGAAGTTCAAACAGACAATTCCTCCAGTAAAAGTTGAAGATGGCGAGGTTATCACACATGAAAAAACCACAGATGCATTGAGAAGGTCTGTCCACTTCTTCTCAGCGTTGCAGGCAAGCGATGGCCATTGGCCTGCGGAAAATGCAGGCCCTTTGTTTTTGCTTCCTCCTTTGGTCATA…
>RrOSC7
ATGTGGAAGCTTAAGGTTGCAGAAGGTGGGGAAGATTCCTCGGGTTACATTTACAGCACAAACAACTTCGTGGGAAGGCAGACATGGGAGTTTGATCCCGAAGCAGGAACTGCTGAAGAGCGAGCTGAGGTTGAAGCGGCTCGTCTTCATTTCTACAACAACCGCTATCAGGTTAAGCCCAGTGGCGACCTTCTTTGGCGGATGCAGTTCCTGAGAGAGAAAAAGTTCATTCAAACAATTCCTCCAGTAAAAGTTGAAGATGGCGAGGTTATAACCTATGAAAAAACCACAGATGCACTGAGAAGGTCTGTCCACTTCTTCTCAGCATTGCAGGCAAGCGATGGCCATTGGCCTGCGGAAAATGCTGGCCCTTTGTTTTTCCTTCCTCCTTTGGTCATA…
>RrOSC2
ATGTGGAAGCTTAGGTTTGGAGACGAAGGTGCAAATAATGACCCTTACTTGTTCAGCACAAACAACTTCCATGGGAGGCAAACATGGGAGTTCGACCCGGCTGCCGGCACACCTGAAGAGCGAGCAGAGGTCGAAGAAGTTCGGCTAAGTTTTTACAACAATCGTCACCGGGTCCAGGCTTGTAGTGACCTCCTCTGCCGAATGCAGCTTCTGGGAGAGAAAAAGTTCAAACAAAAGATTCCCCAAGTAAAGGTGGAGGATGGTGGGGACTGTACATATGAAAAGGCCACCGCTGCATTTAGAAGGGCAGCTACCTTCTACTCTGCCTTGCAATCACCTCACGGCCATTGGCCTGCTGAAAATGCCGGTCCCATGTTTTATATTCCTCCCTTGGTCATA…
>RrOSC6
ATGTGGAGGATTGAGTATGGAAAGGGTGCAAATGACCCTCATTTATTCAGCACAAACAACTTGCATGGGAGGCAGACATGGAAGTTTGACCCAAATGCAGGCACACCAGAAGAGAGAGCAGAGGTTGAAGCCGCTCGTGAGAATTACTACCAAAATCGGTTCAAGATCCAGCCCAGTAGTGATCTCCTTTGGCGTTTTCAGATGCTAAGAGAGAGAAACTTCAAGCAAGAAATTCCTCCAGTAAGAATTGGGGAAGGTGATGACATTACATTTGATCAGGCCACATCTGCCTATAGGAGGGCTGCTACCTTCTGGAATGCCTTGCAATCACCCCATGGTCATTGGCCTGCTGAAATTGCTGGCATAAATTTTTTCTGTCCTCCCTTGGTAATGAGTTTA…
>RrOSC5
ATGTGGAAGCTTAGGTTTGGAAATGAAGGTGCAAATAATGACCCTTACAGTCCTTACTTGTTTAGCACAAACAACTTCTATGGGAGGCAAACATGGGAGTTTGACCCGACTACCGGCACACCTGAAGAGCGAGCAGAGGTTGAAGAAGTTCGACTAAGTTTTTACAACAATCGTCACCAGGTCCCGGCTTGTAGTGACCTCCTCTGCCGAATGCAGCTTCTGGGAGAGAAAAAGTTCAAACAAAAGATTCCCCAAGTAAAGGTGGAGGATGGTGAGGACTGTACATATGAAAAGGCCACCGCTGCATTCAAAAGGGCAGCTACCTTCTACTCTGCCTTGCAATCACCTCACGGCCATTGGCCTGCTGCAAGTGTCGGTCCCATGTTTTATATTCCTTCC…
>RrOSC8
ATGTGGAAGCTTAAGGTTGCAGAAGGTGGGGATTCCTCGGCTTACATTTACAGCACAAACAACTTTGTCGGAAGGCAGACATGGGAGTTTGATCCGGATGCAGGAACTCCTGAAGAGCGAGCTGAGGTTGAAGAGGCCCGTCTTCATTTCTACAACAACCGCTATCAGGTCAAGCCCAGTGGTGACCTTCTTTGGCGTATGCAGTTCCTAAGGGAGAAGAAGTTCAAACAGACAATTCCTCCAGTAAAAATTGAAGATGGCGAGGTTATCACACATGAAAAAACCACAGATGCACTGAGAAGGTCTGTCCACTTCTTCTCAGCGTTGCAGGCAAGCGATGGCCATTGGCCTGCGGAAAATGCCGGCCCTTTGTTTTTCCTTCCTCCCTTGGTCATATGT…
>RrOSC10
ATGTGGAGGATTAAGTTCGGAGAGGGTGCCAATGACCCTTTGCTCTTCAGCACAAACAACTTCCATGGGAGGCAGACATGGGAGTTCGACCCCGATGCAGGCACACCGGAAGAGCGCGCCGAGGTTGAGGCCGCTCGTGAGAATTTCTACCAAAATCGCTACAAGGTTGCTCCCAGCAGTGACCTCCTCTGGCGTTTTCAGATGCTAAGAGAGAGAAACTTCAAGCAAGAAATTCCTCCGGTGAGAATTGGGGAAGGTGAGGAAATCACATTTGATCAGGCCACAGCTGCATACAAGAGGGCTGCTTCCTTCTGGAATGCCTTGCAGTCACCCCATGGTCACTGGCCTGCTGAGAATGCTGGCCCAAACTTTTACTTTCCTCCCTTGGTCATGAGTGTA…
>RrOSC1
ATGTGGAGGATTAAGTTCGGAGAGGGTGCCAATGACCCTTTGCTCTTCAGCACAAACAACTTCCATGGGAGGCAGACATGGGAGTTCGACCCCGATGCAGGCACACCGGAAGAGCGCGCCGAGGTTGAGGCCGCTCGTGAGAATTTCTACCAAAATCGCTACAAGGTTGCTCCCAGCAGTGACCTCCTCTGGCGTTTTCAGATGCTAAGAGAGAGAAACTTCAAGCAAGAAATTCCTCCGGTGAGAATTGGGGAAGGTGAGGAAATCACATTTGATCAGGCCACAGCTGCATACAAGAGGGCTGCTTCCTTCTGGAATGCCTTGCAGTCACCCCATGGTCACTGGCCTGCTGAGAATGCTGGCCCAAACTTTTACTTTCCTCCCTTGGTCATGAGTGTA…
>RrOSC3
ATGATATCGTGCATTGCAGCAAAGATGTTGTGCTATTGTAGGTTAACTTACCTACCCATGTCCTACTTTTATGAAAAAAAATTTGTTGGCCCAATCACTCCTCTGGTTGAACAATTGAGACAAGAAATTTACTGTGAACCTTACAGTGAAATTAAGTGGAGTAAAGTGCGCCATCATTGTGCAAAGGAAGATAACTACTATCCTCATGGAAGGGTACAACGTTTTATGTGGAACACTCTTTACCATGTTTGTGAGCCTATTCTTGCTTGGTGGCCCTTTAAGAAGATCAGAGACAATGCTGTTCAATTTACCATTGACCAAATCCATTATGAAGATGAGAACAGTCGCTACATTACCATTGTATGTATCGAAAAGCCATTGATGATGCTTGCCTGTTGG…
>RrOSC4
ATGCTAAGAGAGAGAAACTTCAAGCAAGAAATTCCTCCAGTAAGAATTGGGGAAGGTGATGACATTACATTTGATCAGGCCACAGCTGCCTATAGGAGGAATGCTACCTTCTGGAATGCCTTGCAATCACCCCATGGTCATTGGCCTGCTGAAAATGCTGGCGTAAATTTTTTCTGTCCTCCCTTGGTAATGAGTTTATACTCAATGGGATATCTCAATGTTGTTTTCTCTGCTGAGCATAAGAATGAAATCTATATGATGTTCACCACATGTCTCAACTACTGTATGATGCGTATTCTCGGAGAAGGCACTGAGGGTGGTCGAGATAATGCCTGTGCAAGGGCCCGAAAATGGATTCTTGACGGCGGTGGTGCAAACTATTCTGCTTCATGGGGAAAG…

## Sheet: Table S7
Table S7 quantity control of RNA-seq data
Samples	Clean reads	percentage of clean reads: Clean reads/raw reads	≥Q30 %	Genome Mapped Rates : Mapped reads/clean reads
R1	35480362	0.9456	93.85	0.9056
R2	35182388	0.95	94.07	0.9089
R3	28660065	0.953	93.5	0.9124
TR1	28324048	0.9484	93.41	0.9076
TR2	31169356	0.9552	93.73	0.9103
TR3	31067249	0.9494	93.32	0.9106
PB1	32706787	0.9544	93.62	0.912
PB2	28513350	0.9529	94.01	0.9147
PB3	41156813	0.9556	93.95	0.9079
SB1	31412392	0.9509	93.46	0.8968
SB2	32174629	0.9533	93.84	0.9108
SB3	37120620	0.9467	93.81	0.9073
TB1	3.9099e+07	0.9492	94.25	0.9122
TB2	3.10983e+07	0.9524	93.85	0.9104
TB3	3.37834e+07	0.9542	92.01	0.9116
S1-1	39871219	0.9523	93.8	0.9131
S1-2	40172705	0.9538	93.71	0.9125
S1-3	34543601	0.9515	94.27	0.907
S2-1	32900990	0.9537	94.27	0.9126
S2-2	38644078	0.9517	93.78	0.9123
S2-3	33500302	0.951	93.25	0.9069
S3-1	37488055	0.9482	92.66	0.9125
S3-2	40499383	0.9541	93.48	0.908
S3-3	44213224	0.9549	93.27	0.9069
S4-1	38046624	0.9505	92.01	0.9144
S4-2	32990631	0.9543	93.68	0.9126
S4-3	38782092	0.9307	93.95	0.9101
S5-1	35711454	0.9549	93.76	0.9061
S5-2	37674746	0.9463	93.46	0.9081
S5-3	38281130	0.9491	93.78	0.9114
S6-1	41938080	0.9522	92.95	0.9108
S6-2	37017679	0.953	92.93	0.9095
S6-3	35071648	0.9471	92.66	0.9141
S7-1	36115348	0.9549	93.24	0.9116
S7-2	38638572	0.9615	93.82	0.9058
S7-3	32129833	0.9512	94.64	0.9078
